# Supplementary material for: No particular genomic features underpin the dramatic economic consequences of 17th century plague epidemics in Italy
Source: iScience. 2021 Mar 31;24(4):102383. doi: 10.1016/j.isci.2021.102383 (PMC8082092; doi:10.1016/j.isci.2021.102383)
Supplement: Table S1. Sample overview, including PCR screening and sequencing statistics — A total of 26 ancient individuals were processed for ancient DNA analyses. Three main tissue types were analyzed, including dental calculus, petrosal bones and teeth, Ancient DNA extracts were treated with the USER enzymes so as to limit the impact of postmortem DNA damage on downstream sequence analyses. pla PCR indicates those extracts that were screened for the presence of a 133-bp long fragment within the pla gene, located on the pPCP1 plasmid (NA = Not Attempted; 0 = negative; 1 = positive). A total number of 45 blunt-ended dual indexed DNA libraries were prepared for sequencing (i = external P7 index; lr = pair of internal indices). Endogenous DNA contents (i,e, including both mitochondrial and nuclear genome reads) are provided following PCR duplicate removal and restricting counts to those high-quality alignments. Clonality refers to the fraction of the read alignments identified as PCR duplicates. $Non-collapsed read pairs count only for one single read, instead of two. ∗Minimum depth filter of 3 for haplogrep haplotype calling (instead of 5). The posterior mtDNA haplotype assignment probability is provided between parentheses, Related to Figure 1. [file mmc2.xlsx]

## Sheet: Table S1
Individual	Label	Lab Number	Sample	Powder (mg)	pla PCR	USER treatment	Indexes	#Sequences$	#Human	%Clonality	#Human-Unique	%HumanContentUnique	#rCRS-HQ-Unique	#hs37d5-HQ-Unique	rCRScoverage	hs37d5coverage	Sex	mtDNA Haplotype
LAR1	LAR1p	Ages6172	petrous	80	NA	+	i64_lr36	345580	74651	0.00239782	74472	0.215499	96	62421	0.320923	0.00129342	F	NA
LAR2	LAR2p	Ages6173	petrous	120	NA	+	i70_lr41	442505	52080	0.00243856	51953	0.117407	65	42714	0.196879	0.000797969	F	NA
LAR3	LAR3p	Ages6174	petrous	60	NA	+	i71_lr42	977957	15397	0.0055855	15311	0.0156561	16	12406	0.0481957	0.000231726	F	NA
LAR5	LAR5c	Ages6941	calculus	<10	NA	+	i32_lr18	873547	594	0.003367	592	0.000677697	0	453	0	7.71167e-06	NA	BA
	LAR5t	Ages6018	tooth	50	negative	-	NA	NA	NA	NA	NA	NA	NA	NA	NA	NA	NA	NA
LAR6	LAR6t	Ages6441	tooth	20	negative	-	NA	NA	NA	NA	NA	NA	NA	NA	NA	NA	NA	NA
LAR8	LAR8c	Ages6942	calculus	<10	NA	+	i37_lr19	1279195	4317	0.0030296	4278	0.0033642	2	3465	0.00524128	6.17121e-05	NA	NA
	LAR8p	Ages6179	petrous	180	NA	+	i72_lr9	581640	528269	0.0025063	526945	0.905964	558	438570	1.80354	0.00861587	F
	LAR8p	Ages6179	petrous	*	*	+	i9_lr9	1250093	1135686	0.00231666	1133055	0.906374	1335	938406	4.35502	0.0186353	F	T1a1 (0.9715*)
	LAR8p	Ages6179	petrous	*	*	+	i44_lr21	911064	836777	0.00263511	834572	0.916041	889	700580	3.16742	0.0150343	F
	LAR8t	Ages6121	tooth	40	positive	+	i63_lr35	56080692	11487706	0.0811265	10555749	0.188224	6832	8446293	22.7158	0.152118	F
	LAR8t	Ages6121	tooth	*	*	+	i44_lr35	75902360	14793657	0.130502	12863054	0.169468	8015	10173935	26.3635	0.182421	F	T1a1 (0.9715)
LAR9	LAR9c	Ages6144	calculus	<10	NA	+	i38_lr20	886393	406	0.00738916	403	0.000454652	2	255	0.00602446	4.50779e-06	NA	NA
	LAR9p	Ages6175	petrous	200	NA	+	i16_lr27	491987	237355	0.00248152	236766	0.481244	231	194665	0.732514	0.00374825	M
	LAR9p	Ages6175	petrous	*	*	+	i55_lr27	994612	455656	0.00273013	454412	0.456874	474	370642	1.43683	0.00688336	M	K1a2 (0.6618*)
	LAR9p	Ages6175	petrous	*	*	+	i72_lr43	642985	301581	0.0018602	301020	0.46816	312	246512	0.944214	0.00474957	M
	LAR9t	Ages6134	tooth	40	negative	+	i65_lr37	379976	283	-	283	0.000744784	6	208	0.0297006	3.74093e-06	NA	NA
LAR10	LAR10t	Ages6442	tooth	20	negative	-	NA	NA	NA	NA	NA	NA	NA	NA		NA	NA	NA
LAR11	LAR11c	Ages6943	calculus	<10	NA	+	i41_lr21	1032667	916	-	916	0.000887024	2	719	0.00747033	1.31479e-05	NA	NA
	LAR11t	Ages6443	tooth	40	positive	+	i77_lr48	72971373	3572119	0.116829	3154793	0.0432333	38298	2292776	127.507	0.0353937	M
	LAR11t	Ages6443	tooth	*	*	+	i76_lr47	100158211	5090918	0.160911	4271731	0.0426498	52530	3101949	181.215	0.0492161	M	H2a1 (0.8814)
LAR13	LAR13c	Ages6944	calculus	<10	NA	+	i44_lr22	1037453	827	0.00241838	825	0.000795217	1	671	0.00210856	1.3378e-05	NA	NA
	LAR13t	Ages6444	tooth	20	negative	-	NA	NA	NA	NA	NA	NA			NA	NA	NA	NA
LAR14	LAR14p	Ages6176	petrous	130	NA	+	i13_lr32	674038	406793	0.0032326	405478	0.601565	492	331802	1.49033	0.00607598	M
	LAR14p	Ages6176	petrous	*	*	+	i60_lr32	673513	406301	0.00268028	405212	0.601639	485	331856	1.44545	0.00604988	M	V25 (0.8454*)
	LAR14p	Ages6176	petrous	*	*	+	i73_lr44	906454	549590	0.00260194	548160	0.60473	598	448060	1.80649	0.00811927	M
	LAR14t	Ages6135	tooth	50	negative	+	i66_lr38	684060	80878	0.00571231	80416	0.117557	30	67651	0.0998855	0.00136101	M	NA
LAR15	LAR15t	Ages6445	tooth	20	negative	-	NA	NA	NA	NA	NA	NA	NA	NA	NA	NA	NA	NA
LAR16	LAR16t	Ages6446	tooth	30	negative	-	NA	NA	NA	NA	NA	NA	NA	NA	NA	NA	NA	NA
LAR17	LAR17t	Ages6447	tooth	20	negative	-	NA	NA	NA	NA	NA	NA	NA	NA	NA	NA	NA	NA
LAR19	LAR19t	Ages6448	tooth	40	negative	-	NA	NA	NA	NA	NA	NA	NA	NA	NA	NA	NA	NA
LAR20	LAR20t	Ages6449	tooth	30	negative	-	NA	NA	NA	NA	NA	NA	NA	NA	NA	NA	NA	NA
LAR21	LAR21t	Ages6450	tooth	30	negative	-	NA	NA	NA	NA	NA	NA	NA	NA	NA	NA	NA	NA
LAR23	LAR23p	Ages6177	petrous	70	NA	+	i12_lr33	532762	382146	0.00296484	381013	0.715165	356	312163	1.05109	0.00571884	F
	LAR23p	Ages6177	petrous	*	*	+	i61_lr33	1020836	732179	0.00304297	729951	0.715052	619	599065	1.91777	0.011	F	J1c (0.7658*)
	LAR23p	Ages6177	petrous	*	*	+	i74_lr45	1178124	861385	0.00283961	858939	0.729074	679	704162	2.09416	0.0130801	F
	LAR23t	Ages6136	tooth	15	negative	+	i67_lr39	560391	5926	0.00337496	5906	0.0105391	8	4883	0.0313874	8.60548e-05	NA	NA
LAR24	LAR24p	Ages6180	petrous	100	NA	+	i10_lr10	1084682	1043136	0.00252987	1040497	0.959264	1252	852219	3.91421	0.0152004	F
	LAR24p	Ages6180	petrous	*	*	+	i71_lr10	787738	759206	0.00276736	757105	0.961113	936	621128	2.81336	0.0108657	F	U5a2a1b (0.9330*)
	LAR24t	Ages6137	tooth	40	negative	+	i69_lr40	920029	9857	0.00172466	9840	0.0106953	49	8164	0.166938	0.000167838	NA	NA
	LAR24c	Ages6145	calculus	<10	NA	+	i46_lr23	1157912	3908	0.00255885	3898	0.0033664	2	3243	0.00668715	6.02829e-05	NA	NA
LAR25	LAR25t	Ages6451	tooth	20	negative	-	NA	NA	NA	NA	NA	NA	NA	NA	NA	NA	NA	NA
LAR26	LAR26c	Ages6146	calculus	<10	NA	+	i47_lr24	907046	462	-	462	0.000509346	3	344	0.0089162	5.84837e-06	NA	NA
	LAR26p	Ages6178	petrous	80	NA	+	i11_lr36	550951	399034	0.00336062	397693	0.72183	617	329285	1.94223	0.00657148	F
	LAR26p	Ages6178	petrous	*	*	+	i64_lr36	466856	340396	0.00326091	339286	0.726747	508	281986	1.61443	0.00567095	F	T (0.8414*)
	LAR26p	Ages6178	petrous	*	*	+	i75_lr46	415328	295447	0.00227452	294775	0.70974	433	244669	1.41816	0.005119	F
	LAR26t	Ages6138	tooth	30	negative	+	i70_lr41	328602	330	0.00606061	328	0.000998168	25	225	0.0904271	4.71656e-06	NA	NA
LAR27	LAR27p	Ages6181	petrous	50	NA	+	i56_lr28	805797	632502	0.00417864	629859	0.78166	787	524777	2.7142	0.01052	F
	LAR27p	Ages6181	petrous	*	*	+	i70_lr28	312072	245334	0.00288994	244625	0.783874	306	204755	1.03777	0.0041524	F	HV6 (0.8008*)
	LAR27t	Ages6139	tooth	40	positive	+	i71_lr42	1013939	93509	0.00391406	93143	0.0918625	53	76665	0.194952	0.00143648	F	NA
LAR28	LAR28t	Ages6452	tooth	50	negative	-	NA	NA	NA	NA	NA	NA	NA	NA	NA	NA	NA	NA
LAR30	LAR30p	Ages6182	petrous	100	NA	+	i57_lr29	893403	871230	0.00262388	868944	0.972623	967	715312	2.95879	0.0134278	F
	LAR30p	Ages6182	petrous	*	*	+	i69_lr29	753849	740612	0.00292731	738444	0.979565	787	610473	2.40774	0.0115514	F	V+@16298 (0.9519*)'
	LAR30t	Ages6140	tooth	40	negative	+	i72_lr43	771303	347	-	347	0.000449888	9	260	0.0271703	5.30557e-06	NA	NA
LAR31	LAR31p	Ages6183	petrous	200	NA	+	i58_lr30	725445	694677	0.00194479	693326	0.955725	578	564784	1.79806	0.0108277	M
	LAR31p	Ages6183	petrous	*	*	+	i67_lr30	563504	543732	0.00230812	542477	0.962685	439	445007	1.45689	0.00884201	M	V25 (0.8454*)
	LAR31t	Ages6141	tooth	40	negative	+	i73_lr44	978502	195	0.00512821	194	0.000198262	15	99	0.0638593	1.85883e-06	NA	NA
LAR33	LAR33t	Ages6453	tooth	20	negative	-	NA	NA	NA	NA	NA	NA	NA	NA	NA	NA	NA	NA
				* Same extract as above, but independent DNA library
				NA: Not Appliable
Table S1. Sample overview, including PCR screening and sequencing statistics.
A total of 26 ancient individuals were processed for ancient DNA analyses.
Three main tissue types were analyzed, including dental calculus, petrosal bones and teeth, Ancient DNA extracts were treated with the USER enzymes so as to limit the impact of post-mortem DNA damage on downstream sequence analyses.
pla PCR indicates those extracts that were screened for the presence of a 133-bp long fragment within the pla gene, located on the pPCP1 plasmid (NA = Not Attempted; 0 = negative; 1 = positive).
A total number of 45 blunt-ended dual indexed DNA libraries were prepared for sequencing (i = external P7 index; lr = pair of internal indices).
Endogenous DNA contents (i,e, including both mitochondrial and nuclear genome reads) are provided following PCR duplicate removal and restricting counts to those high-quality alignments.
Clonality refers to the fraction of the read alignments identified as PCR duplicates.
$Non-collapsed read pairs count only for one single read, instead of two.
*Minimum depth filter of 3 for haplogrep haplotype calling (instead of 5). The posterior mtDNA haplotype assignment probability is provided between parentheses.
Related to Figure 1.
