# Supplementary material for: No particular genomic features underpin the dramatic economic consequences of 17th century plague epidemics in Italy
Source: iScience. 2021 Mar 31;24(4):102383. doi: 10.1016/j.isci.2021.102383 (PMC8082092; doi:10.1016/j.isci.2021.102383)
Supplement: Table S2. Plague genome resources considered in the various sequence analyses — Coverage estimates are provided following removal of PCR duplicates and filtering for high-quality DNA reads. Coverage estimates are also provided following read trimming and base quality score rescaling aimed at mitigating the presence of postmortem DNA damage in the sequence data. Genomes that are characterized with an average depth-of-coverage inferior to that of LAR8t are highlighted in gray. They were excluded from a series of analyses that require deeper sequencing. NA = Not Available, Related to Figure 2. [file mmc3.xlsx]

## Sheet: Table S2
					(From 2006)		Edit Distance Analysis	Heterozygosity Profiles	Retained Reads	Reads Mapped		Coverage prior to Trimming and Rescaling					Coverage after Trimming and Rescaling
Label	Species	Accession Number	Location	Age BCE/CD	Age BEAST2	Reference	Included?	Included?	Number	HighQ, unique	CO92	pCD1	pMT1	pPCP1		CO92	pCD1	pMT1	pPCP1
Y_intermedia_ERR028209	Yersinia pseudotuberculosis	ERR028209	NA	NA	NA	Reuter et al. 2014	1	0	5037143	2535712	41.6029	20.4482	5.22588	51.6887		35.9439	17.7102	4.52849	44.7587
0.ANT1_SRR069096	Yersinia pestis	SRR069096	Xinjiang, CN [0.ANT1d]	1985 CE	NA	Cui et al. 2013	1	1	6460535	5582908	47.3867	85.4141	57.2471	314.402		35.3521	63.709	42.6545	233.971
0.ANT1_SRR069110	Yersinia pestis	SRR069110	Xinjiang, CN [0.ANT1a]	1971 CE	NA	Cui et al. 2013	1	1	8709944	7384956	62.6628	80.0263	55.0374	438.218		46.7502	59.6967	40.9737	326.169
0.ANT1_SRR069114	Yersinia pestis	SRR069114	Xinjiang, CN [0.ANT1f]	2001 CE	NA	Cui et al. 2013	1	1	6328041	5521819	46.8555	48.7612	45.2774	297.12		34.9649	36.3836	33.7328	221.16
0.ANT1_SRR069132	Yersinia pestis	SRR069132	Xinjiang, CN [0.ANT1c]	1994 CE	NA	Cui et al. 2013	1	1	6743315	5895520	50.0347	59.1972	14.2906	237.212		37.3372	44.1697	10.6093	176.577
0.ANT1_SRR069163	Yersinia pestis	SRR069163	Xinjiang, CN [0.ANT1g]	1967 CE	NA	Cui et al. 2013	1	1	7073814	6199752	52.6211	69.6956	45.6686	311.439		39.2683	52.0023	34.024	231.841
0.ANT1_SRR069164	Yersinia pestis	SRR069164	Xinjiang, CN [0.ANT1h]	1980 CE	NA	Cui et al. 2013	1	1	3443648	2406792	38.2722	64.4434	47.6387	360.787		33.0845	55.6833	41.1464	311.083
0.ANT1_SRR069167	Yersinia pestis	SRR069167	Xinjiang, CN [0.ANT1b]	1976 CE	NA	Cui et al. 2013	1	1	9021617	7809005	66.276	86.3745	57.2501	579.155		49.458	64.4522	42.6495	431.226
0.ANT1_SRR069176	Yersinia pestis	SRR069176	Xinjiang, CN [0.ANT1e]	1982 CE	NA	Cui et al. 2013	1	1	7298142	6471403	54.9223	95.7289	15.7608	168.974		40.9839	71.421	11.71	125.803
0.ANT2_SRR069098	Yersinia pestis	SRR069098	Xinjiang, CN [0.ANT2a]	2003 CE	NA	Cui et al. 2013	1	1	9088738	7765728	65.9076	116.402	70.9125	720.693		49.1868	86.8504	52.8304	536.656
0.ANT3_SRR069111	Yersinia pestis	SRR069111	Xinjiang, CN [0.ANT3c]	1995 CE	NA	Cui et al. 2013	1	1	2467817	1703642	27.0906	57.3572	33.4191	464.777		23.4206	49.5617	28.8585	400.723
0.ANT3_SRR069112_SRR069113	Yersinia pestis	SRR069112, SRR069113	Xinjiang, CN [0.ANT3e]	199 CE	NA	Cui et al. 2013	1	1	17592155	14382025	122.064	200.578	131.875	1124.01		91.0726	149.582	98.2553	836.827
0.ANT3_SRR069156	Yersinia pestis	SRR069156	Xinjiang, CN [0.ANT3d]	2001 CE	NA	Cui et al. 2013	1	1	5972154	4997888	42.4136	64.1324	40.2056	596.28		31.6523	47.8443	29.9441	443.966
0.ANT3_SRR069161	Yersinia pestis	SRR069161	Xinjiang, CN [0.ANT3a]	1979 CE	NA	Cui et al. 2013	1	1	9603168	7864320	66.7187	126.083	79.6267	469.895		49.789	94.0595	59.3424	349.78
0.ANT3_SRR069162	Yersinia pestis	SRR069162	Xinjiang, CN [0.ANT3b]	1956 CE	NA	Cui et al. 2013	1	1	9022624	7776805	66.0014	98.8886	52.6178	875.252		49.2563	73.7675	39.1838	651.697
0.PE2_SRR069198	Yersinia pestis	SRR069198	Georgia, GE [0.PE2b]	NA	NA	Cui et al. 2013	1	1	7139728	6058190	51.3988	30.5524	100.349	217.796		38.3397	22.7897	74.8103	162.089
Ypestis_0.PE3-Yangola_SRR2153449	Yersinia pestis	SRR2153449	Africa, AO [0.PE3a]	<1984 CE	NA	Cui et al. 2013	1	1	31366863	23629669	548.949	2279.26	935.836	7960.67		497.897	2068.92	848.76	7210.34
0.PE4A_SRR069094	Yersinia pestis	SRR069094	Qinghai, CN [0.PE4Aa]	2004 CE	NA	Cui et al. 2013	1	1	7126487	5793562	49.1324	125.807	88.7628	422.21		36.6537	93.8247	66.1307	314.065
0.PE4A_SRR069129	Yersinia pestis	SRR069129	Qinghai, CN [0.PE4Ab]	2004 CE	NA	Cui et al. 2013	1	1	6967780	5486795	46.5334	105.803	77.4496	378.68		34.7091	78.8933	57.6762	281.581
0.PE4C_SRR069155	Yersinia pestis	SRR069155	Qinghai, CN [0.PE4Cc]	2001 CE	NA	Cui et al. 2013	1	1	4904905	4100434	34.7902	77.5389	30.0579	404.265		25.9541	57.8015	22.3781	300.68
0.PE4C_SRR069184	Yersinia pestis	SRR069184	Inner Mongolia, CN [0.PE4Ce]	1970 CE	NA	Cui et al. 2013	1	1	11918898	10246482	86.9685	101.874	64.033	731.881		64.8945	75.981	47.6623	544.653
0.PE4C_SRR069187	Yersinia pestis	SRR069187	Inner Mongolia, CN [0.PE4Cd]	1970 CE	NA	Cui et al. 2013	1	1	4231057	3262322	52.577	96.3855	45.3208	696.082		45.5472	83.4529	39.2109	601.304
0.PE4C_SRR069195	Yersinia pestis	SRR069195	Sichuan, CN [0.PE4Ca]	2000 CE	NA	Cui et al. 2013	1	1	8256925	7172706	60.882	90.8018	42.1847	525.563		45.4301	67.7086	31.3966	391.058
0.PE4C_SRR069196	Yersinia pestis	SRR069196	Qinghai, CN [0.PE4Cb]	2001 CE	NA	Cui et al. 2013	1	1	6913501	5730237	48.6222	99.4428	41.8599	513.646		36.2646	74.1225	31.158	382.063
0.PE7_SRR069117	Yersinia pestis	SRR069117	Qinghai, CN [0.PE7b]	1962 CE	NA	Cui et al. 2013	1	1	3573952	2421659	38.5058	26.6094	65.8773	325.44		33.2848	22.9902	56.9043	280.53
0.PE7_SRR069136	Yersinia pestis	SRR069136	Qinghai, CN [0.PE7a]	1961 CE	NA	Cui et al. 2013	1	1	8010706	6479701	54.9555	33.7189	46.3745	369.457		40.9884	25.1462	34.5506	274.854
Ypestis_1.ANT-Antiqua_SRR2176134	Yersinia pestis	SRR2176134	Antiqua [1.ANT]	1965 CE	41	Cui et al. 2013	1	1	70765976	43113262	1011.55	3810.01	1551.81	19358.3		918.679	3467.35	1410.05	17593.7
1.IN1_SRR069126	Yersinia pestis	SRR069126	Qinghai, CN [1.IN1b]	1978 CE	28	Cui et al. 2013	1	1	7587828	6417334	54.4651	143.387	80.982	714.219		40.6481	106.999	60.3711	531.79
1.IN1_SRR069142	Yersinia pestis	SRR069142	Qinghai, CN [1.IN1a]	1954 CE	52	Cui et al. 2013	1	1	7307174	6135760	52.0667	85.683	58.232	469.103		38.8549	63.9267	43.3908	349.218
1.IN1_SRR069165	Yersinia pestis	SRR069165	Yunnan, CN [1.IN3f]	1985 CE	21	Cui et al. 2013	1	1	8795350	7086983	60.116	92.9194	53.8831	852.393		44.852	69.3234	40.1305	634.545
1.IN2-D1982001_SRR069123	Yersinia pestis	SRR069123	Gansu, CN [1.IN2p]	1982 CE	24	Cui et al. 2013	1	1	9765468	2920954	47.1255	67.3513	39.9958	386.881		40.837	58.3393	34.6223	334.259
1.IN2_SRR069102	Yersinia pestis	SRR069102	Tibet, CN [1.IN2b]	1976 CE	30	Cui et al. 2013	1	1	12370073	10484762	88.988	161.778	96.0039	891.252		66.4158	120.701	71.5436	663.566
1.IN2_SRR069116	Yersinia pestis	SRR069116	Qinghai, CN [1.IN2h]	2004 CE	2	Cui et al. 2013	1	1	3362944	2309153	36.7183	90.4046	40.4054	589.912		31.7433	78.1206	34.8943	508.629
1.IN2_SRR069118	Yersinia pestis	SRR069118	Qinghai, CN [1.IN2q]	1964 CE	42	Cui et al. 2013	1	1	2737836	2067430	33.3809	78.9803	43.2141	372.517		28.9287	68.4219	37.4195	321.956
1.IN2_SRR069121	Yersinia pestis	SRR069121	Qinghai, CN [1.IN2f]	1971 CE	35	Cui et al. 2013	1	1	5913974	4978683	42.2439	104.675	56.0307	563.473		31.5241	78.0908	41.7539	419.444
1.IN2_SRR069128	Yersinia pestis	SRR069128	Qinghai, CN [1.IN2e]	1989 CE	17	Cui et al. 2013	1	1	3879146	2910358	46.9031	95.0964	54.4617	663.39		40.6371	82.3531	47.1405	573.172
1.IN2_SRR069131	Yersinia pestis	SRR069131	Qinghai, CN [1.IN2l]	1991 CE	15	Cui et al. 2013	1	1	5417782	4467068	37.9015	118.816	53.1048	425.395		28.282	88.6536	39.5737	316.664
1.IN2_SRR069133	Yersinia pestis	SRR069133	Qinghai, CN [1.IN2k]	1997 CE	9	Cui et al. 2013	1	1	8743170	7152054	60.6978	153.183	75.7368	659.67		45.2993	114.319	56.4382	491.085
1.IN2_SRR069134	Yersinia pestis	SRR069134	Qinghai, CN [1.IN2n]	1965 CE	41	Cui et al. 2013	1	1	9120975	7369390	62.5073	83.9796	39.8626	764.543		46.6288	62.6411	29.6702	569.088
1.IN2_SRR069135	Yersinia pestis	SRR069135	Qinghai, CN [1.IN2o]	1954 CE	52	Cui et al. 2013	1	1	5532998	4843088	41.1018	65.7312	32.5456	483.339		30.675	49.0441	24.2414	359.823
1.IN2_SRR069137	Yersinia pestis	SRR069137	Qinhai, CN [1.IN2g]	1988 CE	18	Cui et al. 2013	1	1	3421773	2908571	24.674	38.9875	18.3631	278.841		18.4086	29.087	13.6765	207.569
1.IN2_SRR069138	Yersinia pestis	SRR069138	Qinghai, CN [1.IN2i]	1964 CE	42	Cui et al. 2013	1	1	8501954	7029891	59.6185	101.052	48.2762	853.661		44.4832	75.3779	35.9539	635.527
1.IN2_SRR069153	Yersinia pestis	SRR069153	Qinghai, CN [1.IN2d]	1975 CE	31	Cui et al. 2013	1	1	7065760	5809768	49.3056	85.4224	44.9714	760.732		36.7971	63.7448	33.5019	566.401
1.IN2_SRR069157	Yersinia pestis	SRR069157	Qinghai, CN [1.IN2j]	1991 CE	15	Cui et al. 2013	1	1	6500820	5413058	45.9403	115.807	55.3288	657.607		34.2862	86.4196	41.2303	489.563
1.IN2_SRR069158	Yersinia pestis	SRR069158	Tibet CN [1.IN2c]	1990 CE	16	Cui et al. 2013	1	1	7897373	6628890	56.26	66.5043	51.8074	592.736		41.99	49.6296	38.5933	441.292
1.IN2_SRR069171	Yersinia pestis	SRR069171	Qinghai, CN [1.IN2a]	1964 CE	42	Cui et al. 2013	1	1	6237333	5272373	44.7474	81.8598	45.4738	496.663		33.3959	61.0778	33.875	369.682
Ypestis_1.IN3-E1977001_SRR069177	Yersinia pestis	SRR069177	Yunnan, CN [1.IN3g]	1977 CE	29	Cui et al. 2013	1	1	7159349	5945551	50.4238	84.9496	67.8354	558.556		37.6238	63.378	50.5487	415.788
1.IN3_SRR069127	Yersinia pestis	SRR069127	Yunnan, CN [1.IN3a]	1954 CE	52	Cui et al. 2013	1	1	4892432	3694239	59.5713	166.991	112.807	676.012		51.6176	144.638	97.6773	584.114
1.IN3_SRR069178	Yersinia pestis	SRR069178	Yunnan, CN [1.IN3h]	1979 CE	27	Cui et al. 2013	1	1	3234383	2400823	38.6934	67.1904	45.0855	449.298		33.5244	58.1919	39.0283	388.215
1.IN3_SRR069179_SRR069180	Yersinia pestis	SRR069179, SRR069180	Yunnan, CN [1.IN3c]	1982 CE	24	Cui et al. 2013	1	1	11401311	8286660	103.075	115.915	92.3235	966.104		85.2215	95.9258	76.4083	796.72
1.IN3_SRR069181	Yersinia pestis	SRR069181	Yunnan, CN [1.IN3i]	1984 CE	22	Cui et al. 2013	1	1	5300124	4019519	64.9721	107.138	70.5506	724.111		56.319	92.846	61.1083	626.121
1.IN3_SRR069208	Yersinia pestis	SRR069208	Yunnan, CN [1.IN3f]	1954 CE	52	Cui et al. 2013	1	1	8740453	7112627	60.33	61.0414	44.5271	694.132		45.0089	45.5361	33.1413	516.657
1.IN3_SRR069209	Yersinia pestis	SRR069209	Yunnan, CN [1.IN3d]	1977 CE	29	Cui et al. 2013	1	1	4388343	3814846	60.33	44.675	31.6258	330.138		24.165	33.3418	23.5605	245.769
1.IN3_SRR069214	Yersinia pestis	SRR069214	Yunnan, CN [1.IN3e]	2002 CE	4	Cui et al. 2013	1	1	4738963	3529300	32.3795	106.759	81.6126	671.713		49.3216	92.4733	70.6682	580.459
1.IN3_SRR069216	Yersinia pestis	SRR069216	Yunnan, CN [1.IN3b]	1979 CE	27	Cui et al. 2013	1	1	3325488	2504859	56.9197	84.8029	60.9921	522.976		34.9878	73.4501	52.8064	451.91
1.ORI1_SRR069143	Yersinia pestis	SRR069143	Fujian, CN [1.ORI1c]	1946 CE	60	Cui et al. 2013	1	1	5778409	4963354	40.3803	42.5774	27.4156	312.526		31.4245	31.7686	20.4113	232.574
1.ORI1_SRR069144	Yersinia pestis	SRR069144	Fujian, CN [1.ORI1a]	1952 CE	54	Cui et al. 2013	1	1	6000566	5207465	42.112	53.1978	29.1806	377.078		32.9837	39.6941	21.7281	280.618
1.ORI2_SRR069175	Yersinia pestis	SRR069175	Yunnan, CN [1.ORI2g]	1984 CE	22	Cui et al. 2013	1	1	5964997	5009884	44.1941	92.0589	57.3729	473.007		31.7319	68.6851	42.7494	351.969
1.ORI2_SRR069182	Yersinia pestis	SRR069182	Yunnan, CN [1.ORI2f]	1982 CE	24	Cui et al. 2013	1	1	7951842	6919164	42.5175	92.4303	49.6495	735.787		43.8253	68.9586	36.9791	547.668
1.ORI2_SRR069193-SRR069194	Yersinia pestis	SRR069193, SRR069194	Yunnan, CN [1.ORI2b]	1991 CE	15	Cui et al. 2013	1	1	12697615	10242733	120.19	186.412	102.36	1242.07		98.1387	151.503	83.3197	1011.12
1.ORI2_SRR069210	Yersinia pestis	SRR069210	Myanmar, MM [1.ORI2a]	1995 CE	11	Cui et al. 2013	1	1	5812266	4763994	40.4301	78.8186	47.9889	512.41		30.1733	58.8045	35.7448	381.403
1.ORI2_SRR069211_SRR069212	Yersinia pestis	SRR069211, SRR069212	Yunnan, CN [1.ORI2c]	2002 CE	4	Cui et al. 2013	1	1	10241166	8421825	71.4425	102.17	56.995	803.061		53.2863	76.1886	42.4097	597.414
1.ORI2_SRR069215	Yersinia pestis	SRR069215	Yunnan, CN [1.ORI2h]	1982 CE	24	Cui et al. 2013	1	1	7788256	6567289	55.7356	71.9353	41.6845	689.205		41.5974	53.6689	31.03	512.994
Ypestis_1.ORI2-YN2588_SRR069213+A9	Yersinia pestis	SRR069213	Guangxi, CN [1.ORI2d]	2000 CE	6	Cui et al. 2013	1	1	6700851	5614441	47.6483	83.3442	49.9001	573.235		35.5602	62.1858	37.1654	426.575
1.ORI3_SRR069197	Yersinia pestis	SRR069197	Madagascar, MG [1.ORI3a]	1922 CE	84	Cui et al. 2013	1	1	7116258	5953239	50.5229	87.661	46.2505	481.686		37.7056	65.4136	34.4553	358.522
2.ANT1_SRR069104	Yersinia pestis	SRR069104	Tibet, CN [2.ANT1a]	1968 CE	NA	Cui et al. 2013	1	1	8638676	7207915	61.1717	111.086	84.3424	528.604		45.6515	82.8757	62.8529	393.497
2.ANT1_SRR069105	Yersinia pestis	SRR069105	Tibet, CN [2.ANT1b]	1990 CE	NA	Cui et al. 2013	1	1	7866891	6304393	53.4729	81.6023	61.8639	606.562		39.8871	60.8537	46.0748	451.409
2.ANT2_SRR069097	Yersinia pestis	SRR069097	Qinghai, CN [2.ANT2a]	2004 CE	NA	Cui et al. 2013	1	1	7965907	6209438	52.6866	96.9831	61.0838	524.233		39.3124	72.346	45.5157	390.264
2.ANT2_SRR069106	Yersinia pestis	SRR069106	Tibet, CN [2.ANT2b]	1996 CE	NA	Cui et al. 2013	1	1	5820562	4810105	40.8146	48.6501	36.9708	336.524		30.4537	36.2924	27.5334	250.473
2.ANT2_SRR069107	Yersinia pestis	SRR069107	Tibet, CN [2.ANT2e]	1996 CE	NA	Cui et al. 2013	1	1	9861743	7942956	67.4111	138.583	99.8939	609.06		50.3052	103.389	74.4473	453.434
2.ANT2_SRR069108	Yersinia pestis	SRR069108	Tibet, CN [2.ANT2d]	1996 CE	NA	Cui et al. 2013	1	1	7986744	6593456	55.959	89.7454	66.2596	415.712		41.7599	66.9583	49.3624	309.441
2.ANT2_SRR069159	Yersinia pestis	SRR069159	Tibet, CN [2.ANT2c]	1996 CE	NA	Cui et al. 2013	1	1	2776390	2004364	32.3196	42.3716	26.4775	277.66		28.0023	36.6902	22.9094	239.894
2.ANT2_SRR069160	Yersinia pestis	SRR069160	Tibet, CN [2.ANT2f]	1998 CE	NA	Cui et al. 2013	1	1	7945746	6679137	56.6738	65.9554	42.7958	378.712		42.2891	49.1992	31.864	281.873
2.ANT3_SRR069095	Yersinia pestis	SRR069095	St Petersburg, RU [2.ANT3k]	1956 CE	NA	Cui et al. 2013	1	1	7148777	6111864	51.8639	160.924	18.9192	201.453		38.701	120.048	14.066	149.911
2.ANT3_SRR069103	Yersinia pestis	SRR069103	St Petersburg, RU [2.ANT3l]	1965 CE	NA	Cui et al. 2013	1	1	4064605	3038315	48.9748	140.196	82.6507	225.792		42.4247	121.381	71.5485	194.96
2.ANT3_SRR069115	Yersinia pestis	SRR069115	Jilin, CN [2.ANT3j]	1959 CE	NA	Cui et al. 2013	1	1	7155760	6057474	51.4138	110.711	77.6995	439.907		38.3685	82.597	57.9087	327.473
2.ANT3_SRR069139	Yersinia pestis	SRR069139	Inner Mongolia, CN [2.ANT3f]	1989 CE	NA	Cui et al. 2013	1	1	10260959	8357545	70.8916	58.3409	42.3031	499.506		52.885	43.5134	31.4637	371.754
2.ANT3_SRR069140	Yersinia pestis	SRR069140	Inner Mongolia, CN [2.ANT3h]	1996 CE	NA	Cui et al. 2013	1	1	9366031	7959881	67.5345	52.9306	38.5544	349.736		50.3821	39.4823	28.6917	260.236
2.ANT3_SRR069168	Yersinia pestis	SRR069168	Jilin, CN [2.ANT3g]	1954 CE	NA	Cui et al. 2013	1	1	6717758	5877683	49.8805	62.1809	45.7127	346.053		37.2232	46.3887	34.0545	257.573
2.ANT3_SRR069170	Yersinia pestis	SRR069170	Inner Mongolia, CN [2.ANT3i]	1957 CE	NA	Cui et al. 2013	1	1	7629638	6601103	56.0187	88.491	54.3683	219.69		41.8017	66.017	40.5047	163.521
2.ANT3_SRR069172	Yersinia pestis	SRR069172	Inner Mongolia, CN [2.ANT3d]	1959 CE	NA	Cui et al. 2013	1	1	8748418	7319661	62.1071	67.2523	40.4473	519.97		46.3358	50.1692	30.1071	386.99
2.ANT3_SRR069186	Yersinia pestis	SRR069186	Inner Mongolia, CN [2.ANT3a]	1971 CE	NA	Cui et al. 2013	1	1	8792796	7083730	60.0839	79.611	53.0227	597.006		44.8208	59.3869	39.4714	444.436
2.ANT3_SRR069188	Yersinia pestis	SRR069188	Inner Mongolia, CN [2.ANT3b]	1970 CE	NA	Cui et al. 2013	1	1	6819030	5808484	49.2954	59.3789	36.2631	485.053		36.7876	44.3038	27.0004	361.103
2.ANT3_SRR069189	Yersinia pestis	SRR069189	Inner Mongolia, CN [2.ANT3c]	1957 CE	NA	Cui et al. 2013	1	1	9806387	8664741	73.5382	63.1286	42.3461	431.982		54.8772	47.1015	31.5143	321.554
2.ANT3_SRR069190	Yersinia pestis	SRR069190	Inner Mongolia, CN [2.ANT3d]	1989 CE	NA	Cui et al. 2013	1	1	10149326	8103214	68.7363	56.0824	52.7988	436.929		51.2786	41.8225	39.2961	325.114
2.MED1_SRR069099	Yersinia pestis	SRR069099	Xinjiang, CN [2.MED1d]	2005 CE	NA	Cui et al. 2013	1	1	3468577	2364142	37.5922	85.3145	45.7383	536.76		32.4983	73.7168	39.5038	462.79
2.MED1_SRR069100	Yersinia pestis	SRR069100	Xinjiang, CN [2.MED1b]	2005 CE	NA	Cui et al. 2013	1	1	9282968	8238754	69.9239	70.919	50.526	553.734		52.1753	52.8972	37.6156	412.141
2.MED1_SRR069101	Yersinia pestis	SRR069101	Xinjiang, CN [2.MED1c]	2006 CE	NA	Cui et al. 2013	1	1	4066892	3397324	28.8188	38.0634	22.1293	309.578		21.4964	28.3821	16.4784	230.368
2.MED2_SRR069109	Yersinia pestis	SRR069109	Xinjiang, CN [2.MED2d]	1973 CE	NA	Cui et al. 2013	1	1	4449059	3734690	31.6924	65.8799	40.848	321.681		23.6425	49.1239	30.4363	239.45
2.MED2_SRR069122	Yersinia pestis	SRR069122	Xinjiang, CN [2.MED2e]	1973 CE	NA	Cui et al. 2013	1	1	9336193	7316171	62.0559	136.662	93.0925	697.294		46.2873	101.91	69.3573	518.97
2.MED2_SRR069130	Yersinia pestis	SRR069130	Xinjiang, CN [2.MED2b]	1987 CE	NA	Cui et al. 2013	1	1	10525264	9049476	76.8095	131.258	82.1641	355.446		57.3204	97.9085	61.2109	264.504
2.MED2_SRR069166	Yersinia pestis	SRR069166	Xinjiang, CN [2.MED2c]	1973 CE	NA	Cui et al. 2013	1	1	8351961	6951845	58.9878	91.5209	50.0155	712.914		44.0097	68.255	37.2531	530.634
2.MED2_SRR069199	Yersinia pestis	SRR069199	Xinjiang, CN [2.MED2a]	1987 CE	NA	Cui et al. 2013	1	1	8422608	6494524	55.0838	140.714	99.7102	690.324		41.0872	104.926	74.3054	513.733
Ypestis_2.MED3-CMCC125002_SRR069151	Yersinia pestis	SRR069151	Ningxia, CN [2.MED3b]	1964 CE	NA	Cui et al. 2013	1	1	7391974	5803936	49.2119	102.983	51.9397	786.975		36.6907	76.7665	38.6815	585.396
Ypestis_2.MED3-I1969003_SRR069152	Yersinia pestis	SRR069152	Ningxia, CN [2.MED3c]	1969 CE	NA	Cui et al. 2013	1	1	10675527	8638219	73.2768	83.0028	48.1645	828.262		54.6664	61.906	35.8657	616.524
Ypestis_2.MED3-I1991001_SRR069093	Yersinia pestis	SRR069093	Inner Mongolia, CN [2.MED3o]	1991 CE	NA	Cui et al. 2013	1	1	6963523	5700548	48.3774	124.277	76.188	483.55		36.0997	92.6952	56.7718	359.916
2.MED3_SRR069141	Yersinia pestis	SRR069141	Inner Mongolia, CN [2.MED3p]	2003 CE	NA	Cui et al. 2013	1	1	8554770	6174643	99.5005	222.952	135.299	911.056		86.2009	193.067	117.124	787.078
2.MED3_SRR069145	Yersinia pestis	SRR069145	Qinghai, CN [2.MED3k]	1961 CE	NA	Cui et al. 2013	1	1	6971325	5971596	50.6843	76.4989	51.8504	413.626		37.8208	57.0615	38.6233	307.836
2.MED3_SRR069146	Yersinia pestis	SRR069146	Hebei, CN [2.ANT3e]	1994 CE	NA	Cui et al. 2013	1	1	9151690	7359924	62.4271	92.4455	48.0138	704.518		46.5693	68.9413	35.7285	524.382
2.MED3_SRR069147_SRR069148	Yersinia pestis	SRR069147, SRR069148	Qinghai, CN [1.IN2m]	1964 CE	NA	Cui et al. 2013	1	1	12800662	9133843	112.99	138.011	71.0246	929.985		93.3104	114.026	58.7022	766.505
2.MED3_SRR069149_SRR069150	Yersinia pestis	SRR069149, SRR069150	Ningxia, CN [2.MED3b]	1964 CE	NA	Cui et al. 2013	1	1	9155244	7292589	90.3666	156.251	89.7798	1000.31		74.6572	126.943	73.9519	798.565
2.MED3_SRR069154	Yersinia pestis	SRR069154	Shaanxi, CN [2.MED3j]	2001 CE	NA	Cui et al. 2013	1	1	6663187	4825105	77.8229	213.712	89.1195	1100.53		67.4314	185.09	77.1507	951.062
2.MED3_SRR069169	Yersinia pestis	SRR069169	Jilin, CN [2.MED3e]	1958 CE	NA	Cui et al. 2013	1	1	6993936	5916271	50.2118	50.4945	75.0044	386.325		37.4716	37.6771	55.8993	287.537
2.MED3_SRR069174	Yersinia pestis	SRR069174	Gansu, CN [2.MED3a]	1963 CE	NA	Cui et al. 2013	1	1	7026675	6029595	51.178	74.484	41.2219	660.704		38.179	55.5485	30.7067	491.741
2.MED3_SRR069183	Yersinia pestis	SRR069183	Inner Mongolia, CN [2.MED3h]	1970 CE	NA	Cui et al. 2013	1	1	7094594	5914484	50.1899	70.6036	40.029	455.902		37.451	52.661	29.8064	339.325
2.MED3_SRR069185	Yersinia pestis	SRR069185	Inner Mongolia, CN [2.MED3i]	1957 CE	NA	Cui et al. 2013	1	1	5561058	4910823	41.7294	54.0655	32.5006	368.297		31.1536	40.3506	24.2125	274.238
2.MED3_SRR069191	Yersinia pestis	SRR069191	Inner Mongolia, CN [2.MED3f]	1970 CE	NA	Cui et al. 2013	1	1	6299712	5469270	46.454	83.8424	51.4319	453.18		34.6756	62.5678	38.3257	337.444
2.MED3_SRR069192	Yersinia pestis	SRR069192	Inner Mongolia, CN [2.MED3g]	1970 CE	NA	Cui et al. 2013	1	1	5628889	4842255	41.177	93.4259	52.5158	543.758		30.749	69.7475	39.1536	405.084
2.MED3_SRR069206	Yersinia pestis	SRR069206	Shaanxi, CN [2.MED3m]	2006 CE	NA	Cui et al. 2013	1	1	7221273	6102028	51.7922	68.2345	42.5401	359.263		38.6484	50.9068	31.6805	267.367
2.MED3_SRR069207	Yersinia pestis	SRR069207	Shaanxi, CN [2.MED3n]	2006 CE	NA	Cui et al. 2013	1	1	5683055	4969188	42.3012	72.8979	42.3203	415.83		31.6002	54.4488	31.5556	309.893
3.ANT1_SRR069119	Yersinia pestis	SRR069119	Gansu, CN [3.ANT1c]	1976 CE	NA	Cui et al. 2013	1	1	4960161	3692932	59.524	114.924	61.8097	571.621		51.572	99.5255	53.5073	493.898
3.ANT1_SRR069120	Yersinia pestis	SRR069120	Gansu, CN [3.ANT1d]	1989 CE	NA	Cui et al. 2013	1	1	6546955	5246984	44.496	60.6077	41.3673	359.101		33.1901	45.2021	30.8074	267.224
3.ANT1_SRR069123_SRR069124	Yersinia pestis	SRR069123, SRR069124	Dornogovi, MN [3.ANT1a]	2004 CE	NA	Cui et al. 2013	1	1	9765468	7770440	88.2795	139.534	75.5137	920.582		71.5412	112.185	61.0825	731.553
3.ANT1_SRR069125	Yersinia pestis	SRR069125	Qinghai, CN [3.ANT1a]	2004 CE	NA	Cui et al. 2013	1	1	9539783	7613472	64.5635	102.404	56.1245	744.627		48.1379	76.3326	41.7854	553.83
3.ANT1_SRR069173	Yersinia pestis	SRR069173	Gansu, CN [3.ANT1b]	1961 CE	NA	Cui et al. 2013	1	1	5881774	4906107	41.6366	51.3621	25.3523	834.608		31.0704	38.3178	18.883	621.507
3.ANT2_SRR069200	Yersinia pestis	SRR069200	Bayan-Olgii, MN [3.ANT2d]	2000 CE	NA	Cui et al. 2013	1	1	7532009	6211640	52.7178	140.438	73.7438	1020.61		39.3394	104.769	54.9622	760
3.ANT2_SRR069202	Yersinia pestis	SRR069202	Govi-Altai, MN [3.ANT2e]	1980 CE	NA	Cui et al. 2013	1	1	5384900	3885906	62.6268	148.371	90.1387	399.39		54.2585	128.48	78.0325	345.063
3.ANT2_SRR069203	Yersinia pestis	SRR069203	Dornogovi, MN [3.ANT2a]	1997 CE	NA	Cui et al. 2013	1	1	7970069	6414643	54.4336	89.4505	92.7867	295.986		40.6193	66.7293	69.161	220.275
3.ANT2_SRR069204	Yersinia pestis	SRR069204	Dornogovi, MN [3.ANT2b]	1997 CE	NA	Cui et al. 2013	1	1	5625719	4688712	39.7825	56.8364	47.006	271.665		29.687	42.4088	35.036	202.203
3.ANT2_SRR069205	Yersinia pestis	SRR069205	Govi-Altai, MN [3.ANT2c]	1998 CE	NA	Cui et al. 2013	1	1	7797961	6567560	55.7379	120.417	79.2989	403.248		41.596	89.8465	59.1061	300.172
4.ANT1_SRR069201	Yersinia pestis	SRR069201	Bayan-Olgii, MN [4.ANT1a]	2002 CE	NA	Cui et al. 2013	1	1	7779258	6431356	54.5804	72.2011	88.2416	314.39		40.7317	53.8652	65.7844	233.976
Ypestis_PE2-SRR2148409	Yersinia pestis	SRR2148409	PestoidesF, FSU [0.PE2a]	<1984 CE	NA	Cui et al. 2013	1	1	26757645	21675124	488.966	1147.94	1420.08	2748.81		442.204	1038.44	1283.41	2481.48
Y_pseudotuberculosis_ERR024893	Yersinia pseudotuberculosis	ERR024893	NA	NA	NA	Reuter et al. 2014	1	0	6547908	3997590	65.7572	6.61	1.6616	0.61444		55.9965	5.71059	1.4212	0.526447
Y_pseudotuberculosis_ERR024894	Yersinia pseudotuberculosis	ERR024894	NA	NA	NA	Reuter et al. 2014	1	0	3715992	3067457	50.2753	0.703734	6.65415	0.315023		43.3762	0.61045	5.77282	0.267372
Y_pseudotuberculosis_ERR024896	Yersinia pseudotuberculosis	ERR024896	NA	NA	NA	Reuter et al. 2014	1	0	249935	178160	2.91865	10.5574	0.240484	0.0236163		2.51668	9.11858	0.20851	0.0193943
Y_pseudotuberculosis_ERR024901	Yersinia pseudotuberculosis	ERR024901	NA	NA	NA	Reuter et al. 2014	1	0	3780347	2099678	34.4696	0.123234	2.57893	0.173533		29.2422	0.101998	2.19918	0.149139
Y_pseudotuberculosis_ERR024902	Yersinia pseudotuberculosis	ERR024902	NA	NA	NA	Reuter et al. 2014	1	0	4426483	3563798	58.3862	49.0264	7.60129	0.24407		50.373	42.3264	6.59654	0.207115
Y_pseudotuberculosis_ERR024903	Yersinia pseudotuberculosis	ERR024903	NA	NA	NA	Reuter et al. 2014	1	0	4604637	3565793	58.5523	64.5994	7.06552	0.307012		50.5068	55.8456	6.1267	0.258349
Y_pseudotuberculosis_ERR024907	Yersinia pseudotuberculosis	ERR024907	NA	NA	NA	Reuter et al. 2014	1	0	4342649	3213236	52.6263	68.3193	3.43035	36.1717		45.3669	59.0537	2.97406	31.3205
Y_pseudotuberculosis_ERR024908	Yersinia pseudotuberculosis	ERR024908	NA	NA	NA	Reuter et al. 2014	1	0	4572291	3450897	56.5645	101.808	5.08889	0.732626		48.7898	87.9687	4.3718	0.622485
Y_pseudotuberculosis_ERR024910	Yersinia pseudotuberculosis	ERR024910	NA	NA	NA	Reuter et al. 2014	1	0	5801672	4322513	70.8188	141.769	5.37247	0.776425		61.0594	122.46	4.65282	0.663037
Y_pseudotuberculosis_ERR024911	Yersinia pseudotuberculosis	ERR024911	NA	NA	NA	Reuter et al. 2014	1	0	5284524	4065212	66.9306	216.316	12.8541	12.9512		57.8494	187.273	11.1437	11.2214
Y_pseudotuberculosis_ERR024914	Yersinia pseudotuberculosis	ERR024914	NA	NA	NA	Reuter et al. 2014	1	0	4973166	3923148	64.1543	11.8603	8.17364	76.306		55.3807	10.284	7.08009	66.0115
Y_pseudotuberculosis_ERR024916	Yersinia pseudotuberculosis	ERR024916	NA	NA	NA	Reuter et al. 2014	1	0	6112479	4700092	76.9673	147.382	9.03126	1.24553		66.4594	127.398	7.8343	1.06244
Y_pseudotuberculosis_ERR024917	Yersinia pseudotuberculosis	ERR024917	NA	NA	NA	Reuter et al. 2014	1	0	5460240	3956140	65.0155	1.36549	7.51158	0.433625		55.9956	1.17909	6.51185	0.370151
Y_pseudotuberculosis_ERR024920	Yersinia pseudotuberculosis	ERR024920	NA	NA	NA	Reuter et al. 2014	1	0	3197203	2471066	40.4972	57.3632	2.52722	0.36881		34.9168	49.5511	2.19061	0.315806
Y_pseudotuberculosis_ERR024921	Yersinia pseudotuberculosis	ERR024921	NA	NA	NA	Reuter et al. 2014	1	0	6382693	4715307	77.385	178.672	4.84822	0.785789		66.7051	154.416	4.1816	0.664074
Y_pseudotuberculosis_ERR024922	Yersinia pseudotuberculosis	ERR024922	NA	NA	NA	Reuter et al. 2014	1	0	682390	494728	8.11098	24.8601	0.708481	0.165626		6.99344	21.4636	0.614225	0.143331
Y_pseudotuberculosis_ERR024923	Yersinia pseudotuberculosis	ERR024923*	NA	NA	NA	Reuter et al. 2014	1	0	11359137	8135371	133.646	3.07634	12.8893	1.31575		115.411	2.66271	11.1595	1.123
Y_pseudotuberculosis_ERR024924	Yersinia pseudotuberculosis	ERR024924	NA	NA	NA	Reuter et al. 2014	1	0	3935131	2965778	48.5899	132.08	6.91257	0.251977		41.9152	113.979	5.99594	0.214893
Y_pseudotuberculosis_ERR024925	Yersinia pseudotuberculosis	ERR024925	NA	NA	NA	Reuter et al. 2014	1	0	4508926	3406745	55.9001	139.698	16.2731	42.3555		48.2813	120.856	14.1187	36.5973
Y_pseudotuberculosis_ERR024926	Yersinia pseudotuberculosis	ERR024926*	NA	NA	NA	Reuter et al. 2014	1	0	5040595	3709433	60.9501	136.502	5.13083	0.528714		52.6449	118.133	4.44293	0.450425
Y_pseudotuberculosis_ERR024927	Yersinia pseudotuberculosis	ERR024927*	NA	NA	NA	Reuter et al. 2014	1	0	6919535	4926716	80.8634	211.457	6.7065	19.5148		69.8191	182.891	5.80779	16.8957
Y_pseudotuberculosis_ERR024928	Yersinia pseudotuberculosis	ERR024928	NA	NA	NA	Reuter et al. 2014	1	0	3706387	2960751	48.5208	100.05	6.49373	0.236267		41.8685	86.3615	5.63479	0.20027
Y_pseudotuberculosis_ERR024929	Yersinia pseudotuberculosis	ERR024929	NA	NA	NA	Reuter et al. 2014	1	0	3762975	2812828	46.0874	135.964	11.1347	20.8928		39.7994	117.596	9.65582	18.0723
Y_pseudotuberculosis_ERR024930	Yersinia pseudotuberculosis	ERR024930	NA	NA	NA	Reuter et al. 2014	1	0	15437429	12220185	200.266	3.51865	21.2697	1.92978		172.968	3.03149	18.4584	1.64613
Y_pseudotuberculosis_ERR027410	Yersinia pseudotuberculosis	ERR027410	NA	NA	NA	Reuter et al. 2014	1	0	5434616	1250129	20.4982	0.567954	1.15738	0.118602		17.16	0.481695	0.997267	0.102676
Y_pseudotuberculosis_ERR027411	Yersinia pseudotuberculosis	ERR027411	NA	NA	NA	Reuter et al. 2014	1	0	3942681	2725958	44.7541	81.293	5.52813	0		38.5999	70.2014	4.79157	0
Y_pseudotuberculosis_ERR027412	Yersinia pseudotuberculosis	ERR027412	NA	NA	NA	Reuter et al. 2014	1	0	3159472	2282238	37.7202	1.52864	6.22484	9.22753		32.455	1.32354	5.38812	7.99367
Y_pseudotuberculosis_ERR027420	Yersinia pseudotuberculosis	ERR027420	NA	NA	NA	Reuter et al. 2014	1	0	4279118	2760448	45.4739	87.4814	5.15522	0.0630462		39.2495	75.6624	4.45414	0.054553
Y_pseudotuberculosis_ERR028208	Yersinia pseudotuberculosis	ERR028208	NA	NA	NA	Reuter et al. 2014	1	0	2845134	1441347	23.9409	4.57118	2.39238	30.3293		20.7291	3.97465	2.07804	26.3114
Y_similis_ERR024895	Yersinia similis	ERR024895	NA	NA	NA	Reuter et al. 2014	1	0	6064794	1709376	28.1129	2.09356	3.25412	0.929359		23.5975	1.80746	2.80717	0.788529
Y_similis_ERR024915	Yersinia similis	ERR024915	NA	NA	NA	Reuter et al. 2014	1	0	5424639	1611049	26.4349	0.627665	0.329124	0.700895		22.1849	0.534414	0.27847	0.59832
I100_P0.PE5_microtus_ulegeica	Yersinia pestis	SRR6794312	NA	NA	NA	Kislichkina et al. 2018	1	1	421197	569440	33.4843	90.0474	13.904	1066.37		32.2572	86.6839	13.3671	1023.79
I101_P0.PE5_microtus_ulegeica	Yersinia pestis	SRR6794311	NA	NA	NA	Kislichkina et al. 2018	1	1	313653	433979	25.3904	29.9165	26.585	728.097		24.4551	28.7957	25.5804	699.008
I102_P0.PE5_microtus_ulegeica	Yersinia pestis	SRR6794314	NA	NA	NA	Kislichkina et al. 2018	1	1	455270	565954	32.7676	82.6506	37.8024	734.937		31.5479	79.5096	36.3566	704.931
I103_P0.PE5_microtus_ulegeica	Yersinia pestis	SRR6794313	NA	NA	NA	Kislichkina et al. 2018	1	1	523985	798090	42.667	31.2402	64.9575	466.122		40.9478	29.9463	62.3054	445.523
I104_P0.PE5_microtus_ulegeica	Yersinia pestis	SRR6794316	NA	NA	NA	Kislichkina et al. 2018	1	1	390246	557973	31.8957	97.2947	56.3617	435.682		30.6935	93.5742	54.1993	417.661
I105_P0.PE5_microtus_ulegeica	Yersinia pestis	SRR6794315	NA	NA	NA	Kislichkina et al. 2018	1	1	382441	553789	31.2839	69.652	50.0085	317.266		30.091	66.9495	48.0619	304.074
A120	Yersinia pestis	SRR1048648, SRR1048652, SRR1048658, SRR1048660, SRR1048824, SRR1048825, SRR1048827, SRR1048828, SRR1048830-SRR1048832, SRR1048834, SRR1048860, SRR1048873, SRR1048874, SRR1048877, SRR1048878, SRR1048883, SRR1048884, SRR1048887, SRR1048889, SRR1048890-SRR1048895, SRR1048897, SRR1048899-SRR1048911, SRR1049476	Aschheim, DE	435-631 CE	NA	Wagner et al. 2014	1	1	436358617	451407	5.62428	59.1522	21.7305	423.345		4.59277	47.8758	17.6816	342.338
A76	Yersinia pestis	SRR1048653, SRR1048655, SRR1048888, SRR1048898, SRR1048907, SRR1048912	Aschheim, DE	443-565 CE	NA	Wagner et al. 2014	0	0	41746945	97898	1.02	11.9368	4.51736	84.224		0.807989	9.32122	3.54475	65.8613
ABI745	Yersinia pestis	ERR2112544-ERR2112546	Gyvakarai1, LT	2535 BCE	NA	Valtuena et al. 2017	1	1	1264160409	472249	5.12748	12.9462	7.05724	40.5875		3.73935	9.46952	5.12314	29.4175
ABI910	Yersinia pestis	ERR2112549-ERR2112552, ERR2112569-ERR2112573	Augsburg, DE	1923 BCE	NA	Valtuena et al. 2017	1	1	588725353	813906	7.54532	29.0328	11.0912	39.8696		5.66606	21.9771	8.31924	29.9575
ABI933_0.PRE6	Yersinia pestis	ERR2112574-ERR2112578	Augsburg, DE	2253 BCE	NA	Valtuena et al. 2017	0	0	1402603848	1430022	13.4943	25.915	13.0698	59.1719		10.207	19.8558	9.89117	46.0118
Ajv52	Yersinia pestis	ERR476793-ERR476795	Ajvide, SE	2650-2950 BCE	NA	Skoglund et al. 2014	0	0	304425082	168	0.00076133	0.00237536	0.000904272	0.0756346		0.000379046	0.00152129	0.000280549	0.0608795
Ajv53	Yersinia pestis	ERR476774	Ajvide, SE	2650-2950 BCE	NA	Skoglund et al. 2014	0	0	35312422	3	3.50259e-05	0	0.000758757	0		2.85789e-05	0	0.000654613	0
Ajv58	Yersinia pestis	ERR476775-ERR476782	Ajvide, SE	2650-2950 BCE	NA	Skoglund et al. 2014	0	0	376684130	642	0.00755507	0.0167698	0.00768111	0.062526		0.00577573	0.0134926	0.0059123	0.0519602
Ajv59	Yersinia pestis	ERR476783	Ajvide, SE	2650-2950 BCE	NA	Skoglund et al. 2014	0	0	20659680	14	0.000186733	0.00133703	0.00207879	0.0104037		0.0001502	0.00119428	0.00166251	0.00933416
Ajv70	Yersinia pestis	ERR476796-ERR476798	Ajvide, SE	2650-2950 BCE	NA	Skoglund et al. 2014	0	0	211176908	200	0.000837613	0.000853424	0.00259848	0.173221		0.000395807	0.000284353	0.00188071	0.134308
Azov38	Yersinia pestis	ERR4624258-ERR4624261, ERR4624266	Azov, RU	1400-1699 CE	457	Morozova et al. 2020	1	1	16048013	465562	5.466	46.9233	19.49	226.258		4.22384	35.6781	14.8225	169.849
BED024.A	Yersinia pestis	ERR3457855, ERR3457581	London, UK	1560-1635 CE	409	Spyrou et al. 2019	1	1	11479162	1286093	16.1188	56.1225	37.7223	201.248		13.3335	46.7186	31.2891	168.125
BED028.A	Yersinia pestis	ERR3457856, ERR3457582	London, UK	1560-1635 CE	409	Spyrou et al. 2019	1	1	28511066	3326159	45.9485	107.161	75.7239	361.059		38.7474	90.8622	63.9851	307.256
BED030.A	Yersinia pestis	ERR3457857, ERR345783-ERR345786	London, UK	1560-1635 CE	409	Spyrou et al. 2019	1	1	20037883	4404530	94.2697	215.23	144.014	458.799		84.7512	193.615	129.521	409.434
BED034.A	Yersinia pestis	ERR3457858, ERR3457587	London, UK	1560-1635 CE	409	Spyrou et al. 2019	1	1	30046786	1591982	21.278	58.3849	43.1658	163.23		17.827	49.3206	36.28	138.614
BED038.A	Yersinia pestis	ERR3457859, ERR3457588	London, UK	1560-1635 CE	409	Spyrou et al. 2019	1	1	31974718	586340	6.30645	18.4964	14.3675	72.936		5.03953	14.8966	11.5177	59.1092
Ber37	Yersinia pestis	ERR2862146	Bergen op Zoom, NE	1358-1360 CE	647	Namouchi et al. 2018	1	1	61249836	3377300	44.5363	162.404	86.0656	683.162		35.3201	129.306	68.0926	542.24
Ber45	Yersinia pestis	ERR2862147, ERX2868385	Bergen op Zoom, NE	1358-1360 CE	647	Namouchi et al. 2018	1	1	253321807	4264553	63.8411	376.357	136.282	1701.97		51.9354	306.806	110.453	1385.34
BRA001.A	Yersinia pestis	ERR3457860, ERR3457589	Brandenburg, DE	1618-1648 CE	373	Spyrou et al. 2019	1	1	21573353	2997344	29.3067	80.9017	51.7862	220.695		22.8372	63.7652	40.4896	175.215
BSS31_BC56	Yersinia pestis	ERR2862152, ERR2862153	Abbadia San Salvatore, IT	1348 CE	NA	Namouchi et al. 2018	0	0	84242023	188990	2.24995	12.7847	6.14185	73.3584		1.77165	10.0045	4.79902	57.2336
CHE1	Yersinia pestis	ERR4570267-ERR4570269	Maist, TC-RU	1720+ CE	286	Guellil et al. 2020	1	1	152363426	1912117	41.5516	242.252	94.1509	1399.29		37.189	217.027	84.1732	1250.41
COL001	Yersinia pestis	ERR4570270-ERR4570272	Collalto Sabino, IT	1300-1400 CE	656	Guellil et al. 2020	1	1	169478271	1426690	18.7851	108.914	46.9264	572.149		15.2439	88.2905	37.8704	462.405
DIR002	Yersinia pestis	ERR3341116	Dirlewang, DE	650–700 CE	NA	Keller et al. 2019	0	0	3935402	13925	0.126688	0.00952991	0.00693275	4.83292		0.0922169	0.00739319	0.00568371	3.69052
DIT003	Yersinia pestis	ERR3341156-ERR3341167	Dittenheim, DE	550-700 CE	NA	Keller et al. 2019	1	1	13400470	1494700	16.3224	53.0597	26.1489	200.251		13.0847	43.1648	21.0183	166.753
DIT004.A	Yersinia pestis	ERR3341117, ERR3341168	Dittenheim, DE	550-700 CE	NA	Keller et al. 2019	0	0	75596051	253155	2.13929	8.07621	3.56141	31.1784		1.58639	6.09338	2.67033	23.7932
DIT004.B	Yersinia pestis	ERR3341169-ERR3341180	Dittenheim, DE	550-700 CE	NA	Keller et al. 2019	0	0	4509164	38665	0.396341	1.85	0.843312	8.38275		0.312364	1.46092	0.665264	6.60029
EDI001	Yersinia pestis	ERR3341118	Edix Hill, UK	500-650 CE	NA	Keller et al. 2019	1	1	13584348	2754369	38.1112	174.249	76.5482	832.744		32.1653	147.337	64.437	702.625
EDI003	Yersinia pestis	ERR3341119, ERR3341120	Edix Hill, UK	500-650 CE	NA	Keller et al. 2019	1	1	74784985	566419	6.00042	33.3323	12.028	181.061		4.7762	26.5734	9.54195	144.341
EDI004	Yersinia pestis	ERR3341121, ERR3341122	Edix Hill, UK	500-650 CE	NA	Keller et al. 2019	1	1	65612401	772201	8.58668	36.6883	16.389	185.266		6.91906	29.6984	13.1716	149.973
EDI005	Yersinia pestis	ERR3341123	Edix Hill, UK	500-650 CE	NA	Keller et al. 2019	0	0	14481737	2384	0.0202254	0.0270393	0.012244	0.279442		0.0143997	0.0216251	0.00964256	0.219457
ELW098.ALL	Yersinia pestis	ERR3457862, ERR3457591, ERR1368855-ERR1368864, ERR1368869-ERR1368877	Ellwangen, DE	1485-1627 CE	450	Spyrou et al. 2016	1	1	223048638	2229933	22.7966	162.516	163.358	837.25		17.968	128.811	129.072	662.34
G100	Yersinia pestis	ERR3841649	Riga, LV	1601-1657 CE	NA	Susat et al. 2020	0	0	5044803	5	3.97533e-05	0	0	0		2.90086e-05	0	0	0
G103	Yersinia pestis	ERR3841645	Riga, LV	1601-1657 CE	NA	Susat et al. 2020	0	0	11653626	54	0.000803447	0.00238959	0.00221391	0.0122763		0.000685248	0.00210422	0.0019015	0.011201
G143b	Yersinia pestis	ERR3841643	Riga, LV	1601-1657 CE	NA	Susat et al. 2020	0	0	8595423	6	5.11421e-05	0	0	0		3.82484e-05	0	0	0
G161c	Yersinia pestis	ERR3841642	Riga, LV	1601-1657 CE	NA	Susat et al. 2020	0	0	7939012	3	2.06288e-05	0	0	0		1.4182e-05	0	0	0
G171c	Yersinia pestis	ERR3841637	Riga, LV	1601-1657 CE	NA	Susat et al. 2020	0	0	7637871	13	9.13252e-05	0	0	0		6.14553e-05	0	0	0
G177	Yersinia pestis	ERR3841653	Riga, LV	1601-1657 CE	NA	Susat et al. 2020	0	0	8324679	28	0.00031158	0.00146505	0.00157988	0.0183104		0.000251623	0.00118007	0.00137157	0.0161792
G184b	Yersinia pestis	ERR3841641	Riga, LV	1601-1657 CE	NA	Susat et al. 2020	0	0	3286405	10	6.74732e-05	0	0	0		4.5984e-05	0	0	0
G41	Yersinia pestis	ERR3841651	Riga, LV	1601-1657 CE	NA	Susat et al. 2020	0	0	5165238	3	2.40669e-05	0	0	0		1.76201e-05	0	0	0
G488	Yersinia pestis	ERR3841654, ERR3841655	Riga, LV	1601-1657 CE	377	Susat et al. 2020	1	1	195658282	252168	3.14631	12.8536	6.27598	50.422		2.58343	10.6792	5.16421	42.2951
G645	Yersinia pestis	ERR3841644	Riga, LV	1601-1657 CE	NA	Susat et al. 2020	0	0	11077261	838	0.0117201	0.0556433	0.0192184	0.476072		0.00985907	0.0468046	0.0158874	0.403028
G687	Yersinia pestis	ERR3841652	Riga, LV	1601-1657 CE	NA	Susat et al. 2020	0	0	5125675	9	9.36889e-05	0	0	0		7.4348e-05	0	0	0
G691	Yersinia pestis	ERR3841650	Riga, LV	1601-1657 CE	NA	Susat et al. 2020	0	0	10586681	6	5.90928e-05	0	0	0		4.61989e-05	0	0	0
G701	Yersinia pestis	ERR3841646, ERR3841647	Riga, LV	1601-1657 CE	377	Susat et al. 2020	1	1	198727317	197187	2.79575	8.32087	5.40804	46.1154		2.35829	7.07469	4.55505	39.3868
G92	Yersinia pestis	ERR3841648	Riga, LV	1601-1657 CE	NA	Susat et al. 2020	0	0	10080753	9	8.0796e-05	0	0	0		5.71577e-05	0	0	0
Gdansk8	Yersinia pestis	ERR4624268, ERR4624269, ERR4624301, ERR4626656, ERR4626666	Gdansk, PL	1425–1469 CE	559	Morozova et al. 2020	1	1	370998593	37212796	722.318	2844.45	1453.35	12060.3		624.785	2451.62	1252.79	10334.8
GEN_72	Yersinia pestis	ERR2112579-ERR2112582	Beli Manastir, HR	2578–2491 BCE	NA	Valtuena et al. 2017	0	0	23896955	19711	0.3142	0.894872	0.346918	1.35695		0.259192	0.741878	0.284767	1.11585
Gok2	Yersinia pestis	ERR476799, ERR476784-ERR476788, ERR476807, ERR476808	Gökhem, SE	3050-2750 BCE	NA	Skoglund et al. 2014	0	0	377927727	163058	2.2125	5.15174	2.13087	21.1693		1.71562	3.99464	1.64288	16.4097
Gok4	Yersinia pestis	ERR476800, ERR476801	Gökhem, SE	3050-2750 BCE	NA	Skoglund et al. 2014	0	0	19360780	2214	0.0237001	0.0735794	0.0101549	0.378589		0.0179624	0.0549229	0.00765794	0.287181
Gok5	Yersinia pestis	ERR476789, ERR476802	Gökhem, SE	3050-2750 BCE	NA	Skoglund et al. 2014	0	0	158274774	245	0.00095451	0.00217623	0.00340921	0.00166459		0.000418154	0.00146442	0.00164173	0.00072599
Gok7	Yersinia pestis	ERR476803	Gökhem, SE	3050-2750 BCE	NA	Skoglund et al. 2014	0	0	119611298	146	0.000708684	0.000469383	0.00203721	0		0.000367657	0.00018483	0.00121571	0
I11972	Yersinia pestis	SRR341962	London, UK	1348 CE	658	Bos et al. 2011	1	1	4175353	701013	7.34776	56.4927	34.6683	348.58		5.82993	44.3791	27.2914	272.676
I6330	Yersinia pestis	SRR341960	London, UK	1348 CE	658	Bos et al. 2011	1	1	2309208	325047	3.64014	29.0612	15.6255	171.526		2.93511	23.0902	12.4234	135.475
I8124	Yersinia pestis	SRR341963	London, UK	1348 CE	NA	Bos et al. 2011	1	1	1641670	180034	2.30803	31.2449	17.6908	208.493		1.91728	25.6227	14.5282	170.339
I8291	Yersinia pestis	SRR341961	London, UK	1348 CE	658	Bos et al. 2011	1	1	10767314	1519031	17.5942	93.1147	55.0056	508.767		14.2998	75.4419	44.5325	410.416
Ire8	Yersinia pestis	ERR476804-ERR476806	Ire8, SE	2000-3150 BCE	NA	Skoglund et al. 2014	0	0	204814473	207	0.0010381	0	0.00172539	0.0627341		0.000562767	0	0.0011118	0.046982
JK2148_0.ANT5_23	Yersinia pestis	ERR1546642, ERR1546643	Altenerding, DE	426-571 CE	NA	Feldman et al. 2016	1	1	69126967	1278609	18.5023	631.389	123.389	631.389		15.7309	117.954	102.999	527.473
JK2370_1.PRE1	Yersinia pestis	ERR1368865-ERR1368868	Bolgar, RU	1362–1400 CE	625	Spyrou et al. 2016	1	1	66567960	1786527	20.2927	108.731	106.477	370.661		16.4093	87.9008	85.1533	296.653
JK3031.PRE2_8	Yersinia pestis	ERR1368878	Barcelona, ES	1300-1420 CE	646	Spyrou et al. 2016	1	1	64943617	827067	9.8563	99.1569	142.917	485.394		8.06291	80.7221	114.582	392.169
LAI009.A	Yersinia pestis	ERR3457863, ERR3457592	Laishevo, RU	1300–1400 CE	656	Spyrou et al. 2019	1	1	24904703	3204266	34.86	95.2391	50.2457	214.513		27.9167	77.1612	40.2505	174.045
LAR11t_Ages_2_6443	Yersinia pestis	-	Lariey, FR	1629-1630 CE	377	This Study	1	1	188557720	1193309	13.6874	52.9574	21.5858	219.267		11.1109	43.0378	17.4516	177.549
LAR8t_Ages_2_6121	Yersinia pestis	-	Lariey, FR	1629-1630 CE	377	This Study	1	1	139041247	184879	2.28806	8.7975	4.67814	52.8273		1.88934	7.26279	3.85148	43.5468
LBG002.A	Yersinia pestis	ERR3457594-ERR3457600	Landsberg, DE	1455-1632 CE	463	Spyrou et al. 2019	1	1	3466685	604546	7.19251	21.7074	14.3896	71.4199		5.88355	17.9631	11.7647	59.7633
LSD001	Yersinia pestis	ERR3341124, ERR3341125	Saint-Doulchard-Le-Pressoir, FR	530-1200 CE	NA	Keller et al. 2019	1	1	21036291	2279636	26.7842	147.671	65.9158	504.648		21.862	120.99	53.7885	413.05
LSD002	Yersinia pestis	ERR3341126	Saint-Doulchard-Le-Pressoir, FR	530-1200 CE	NA	Keller et al. 2019	0	0	8496270	3964	0.0398367	0.164882	0.073246	0.863816		0.0311387	0.129978	0.0573254	0.681705
LSD007	Yersinia pestis	ERR3341127, ERR3341128	Saint-Doulchard-Le-Pressoir, FR	530-1200 CE	NA	Keller et al. 2019	0	0	21664734	123370	1.18661	5.25618	2.19548	20.4861		0.910033	4.07343	1.70009	15.8689
LSD013	Yersinia pestis	ERR3341129	Saint-Doulchard-Le-Pressoir, FR	530-1200 CE	NA	Keller et al. 2019	0	0	9140892	2388	0.0226166	0.0872484	0.0352354	0.51082		0.0172887	0.0681595	0.0276392	0.398258
LSD019	Yersinia pestis	ERR3341130, ERR3341131	Saint-Doulchard-Le-Pressoir, FR	530-1200 CE	NA	Keller et al. 2019	1	1	20418477	420224	4.29877	22.168	10.3729	81.0384		3.3914	17.4928	8.17574	63.8037
LSD020	Yersinia pestis	ERR3341132, ERR3341133	Saint-Doulchard-Le-Pressoir, FR	530-1200 CE	NA	Keller et al. 2019	1	1	22689488	1228721	12.7567	58.2764	26.6813	248.734		10.1024	46.2309	21.1241	197.279
LSD021	Yersinia pestis	ERR3341134, ERR3341135	Saint-Doulchard-Le-Pressoir, FR	530-1200 CE	NA	Keller et al. 2019	1	1	22570396	1093216	10.4119	37.3345	18.5242	164.517		8.02844	28.9714	14.3404	127.782
LSD022	Yersinia pestis	ERR3341136	Saint-Doulchard-Le-Pressoir, FR	530-1200 CE	NA	Keller et al. 2019	0	0	10051532	8826	0.102172	0.45735	0.206746	1.95672		0.0828501	0.374408	0.168547	1.60216
LSD023	Yersinia pestis	ERR3341137, ERR3341138	Saint-Doulchard-Le-Pressoir, FR	530-1200 CE	NA	Keller et al. 2019	1	1	21260492	620671	7.39172	34.9409	14.9623	142.26		6.04458	28.6347	12.2518	116.303
LSD024	Yersinia pestis	ERR3341139, ERR3341140	Saint-Doulchard-Le-Pressoir, FR	530-1200 CE	NA	Keller et al. 2019	1	1	22653725	187076	3.10802	16.4623	6.03043	79.6498		2.70312	14.3054	5.24532	69.0412
LSD026	Yersinia pestis	ERR3341141	Saint-Doulchard-Le-Pressoir, FR	530-1200 CE	NA	Keller et al. 2019	0	0	9022837	2024	0.0194755	0.0752578	0.0299345	0.397524		0.0148666	0.0587332	0.0231712	0.309168
LVC001	Yersinia pestis	ERR3341142, ERR3341143,	Lunel-Viel, FR	400-600 CE	NA	Keller et al. 2019	1	1	21000135	263300	2.55931	23.265	5.0663	247.857		1.98918	17.8142	3.93463	187.189
LVC005.A	Yersinia pestis	ERR3341193-ERR3341204	Lunel-Viel, FR	400-600 CE	NA	Keller et al. 2019	1	1	3417215	263002	2.98565	14.8521	5.05566	67.8615		2.41436	12.1453	4.10178	55.788
LVC005.B	Yersinia pestis	ERR3341205, ERR3341216	Lunel-Viel, FR	400-600 CE	NA	Keller et al. 2019	0	0	3785952	5517	0.055001	0.309025	0.0934518	2.15553		0.0427246	0.242497	0.0731608	1.67922
LVC005.C	Yersinia pestis	ERR3341144, ERR3341145	Lunel-Viel, FR	400-600 CE	NA	Keller et al. 2019	1	1	25125953	408242	3.93693	28.852	8.04229	331.71		3.05246	22.0444	6.22695	251.494
LVC006.A	Yersinia pestis	ERR3341217-ERR3341228	Lunel-Viel, FR	400-600 CE	NA	Keller et al. 2019	0	0	4620743	75360	0.787765	3.10672	1.5811	14.8613		0.624289	2.46233	1.25954	11.744
LVC006.B	Yersinia pestis	ERR3341181-ERR3341192	Lunel-Viel, FR	400-600 CE	NA	Keller et al. 2019	0	0	3742292	70436	0.726426	4.69226	1.55862	33.5575		0.573566	3.72473	1.23105	26.718
MAN008.B	Yersinia pestis	ERR3457611-ERR3457617	Manching-Pichl, DE	1283-1390 CE	670	Spyrou et al. 2019	1	1	4790691	1635711	21.3317	46.8058	33.6887	109.11		17.7872	39.332	28.1241	92.4541
NAB003.B	Yersinia pestis	ERR3457630-ERR3457641	Nabburg, DE	1292-1392 CE	664	Spyrou et al. 2019	1	1	6166742	1109628	13.3647	40.5697	24.8363	104.781		10.9612	33.5403	20.3875	87.4923
NMS002.A	Yersinia pestis	ERR3457656, ERR3457867	Cambridge, UK	1433-1523 CE	528	Spyrou et al. 2019	1	1	73910818	1003398	14.6067	37.976	21.6908	128.572		12.4306	32.4991	18.4808	110.412
NOssetiaAlania.DA147	Yersinia pestis	ERR2503179, ERR2503181, ERR2503183	North Ossetia, RU	500-899 CE	NA	Damgaard et al. 2018	0	0	148079111	22159	0.216428	0.861162	0.412161	3.85872		0.158446	0.634734	0.30054	2.79932
OBS107	Yersinia pestis	ERR1193532, ERR1193537	Marseille, FR	1720-1722 CE	285	Bos et al. 2016	1	1	15638813	1793104	25.5548	113.904	47.9666	825.125		21.642	95.6722	40.0858	691.575
OBS110	Yersinia pestis	ERR1193533, ERR1193538	Marseille, FR	1720-1722 CE	285	Bos et al. 2016	1	1	10818254	1771641	30.4628	182.226	70.8064	1322.37		26.5819	158.576	61.3177	1148.13
OBS116	Yersinia pestis	ERR1193534, ERR1193539	Marseille, FR	1720-1722 CE	285	Bos et al. 2016	1	1	18420569	3018061	43.8778	157.72	71.3649	1132.18		37.2859	133.582	60.0312	956.996
OBS124	Yersinia pestis	ERR1193535, ERR1193540	Marseille, FR	1720-1722 CE	285	Bos et al. 2016	1	1	50251764	2103076	28.4849	110.604	45.1576	790.463		23.8813	93.8503	38.0919	669.583
OBS137	Yersinia pestis	ERR1193536, ERR1193541	Marseille, FR	1720-1722 CE	285	Bos et al. 2016	1	1	122439386	3452453	52.5594	167.669	74.7816	1211.54		44.9744	143.82	63.9959	1037.13
OSL1	Yersinia pestis	ERR2862148, ERR2862149	Oslo, NW	1349-1350 CE	657	Namouchi et al. 2018	1	1	225445408	1508456	33.8655	188.609	66.4803	927.909		29.6488	165.177	57.9638	809.018
PEB10	Yersinia pestis	ERR4570273-ERR4570277	Pestbacken, SE	1710-1711 CE	296	Guellil et al. 2020	1	1	283389430	257958	3.79459	22.9864	10.3576	120.791		3.14944	18.9666	8.51564	98.9266
PET004	Yersinia pestis	ERR3341146, ERR3341229	Petting, DE	530-730 CE	NA	Keller et al. 2019	1	1	62426892	671098	7.39013	26.5299	13.408	91.2851		5.93635	21.5517	10.8142	75.0424
PET005	Yersinia pestis	ERR3341147, ERR3341230	Petting, DE	530-730 CE	NA	Keller et al. 2019	0	0	98411564	72348	0.62854	2.53651	1.30733	10.3213		0.471172	1.91411	0.988248	7.81321
PET006	Yersinia pestis	ERR3341148, ERR3341231	Petting, DE	530-730 CE	NA	Keller et al. 2019	0	0	55987546	25318	0.254292	0.951355	0.451523	4.48804		0.197816	0.755172	0.35745	3.56928
Rat	Yersinia pestis	ERR4626667-ERR4626673	Gdansk, PL	1400-1599 CE	NA	Morozova et al. 2020	0	0	17672785	547	0.0095264	0.115241	0.0445588	0.832189		0.00813617	0.0986991	0.0385183	0.710434
RISE00.MA826	Yersinia pestis	ERR1018887-ERR1018917	Jäbara, EE	2575-2350 BCE	NA	Allentoft et al. 2015	0	0	1200276827	45791	0.386001	0.830638	0.52534	2.69684		0.25457	0.54721	0.342727	1.79849
RISE139.MA149	Yersinia pestis	ERR1018985-ERR1018997	Chociwel, PL	2135-1923 BCE	NA	Allentoft et al. 2015	0	0	449351390	10098	0.133344	0.417751	0.256605	1.75031		0.103072	0.324589	0.197195	1.34142
RISE386.MA626	Yersinia pestis	ERR1018927-ERR1018946	Bulanovo, RU	2298-2045 BCE	NA	Allentoft et al. 2015	0	0	1004216469	67385	0.744283	1.94414	1.13446	4.44944		0.568073	1.48937	0.859331	3.38374
RISE397.MA413	Yersinia pestis	ERR1018918-ERR1018926	Kapan, AM	1048-855 calBCE	NA	Allentoft et al. 2015	0	0	1145838873	21288	0.232487	0.959477	0.530371	9.97919		0.171443	0.70713	0.390659	7.37834
RISE505.MA873	Yersinia pestis	ERR1018947-ERR1018965	Kytmanovo, RU	1746-1626 BCE	NA	Allentoft et al. 2015	1	1	991318462	930139	8.46971	19.8608	10.4616	53.7675		6.05438	14.4709	7.51765	39.9751
RISE509.MA877	Yersinia pestis	ERR1018966-ERR1018984	Afanasieva Gora, RU	2887-2677 BCE	NA	Allentoft et al. 2015	1	1	1388598237	3650375	29.7806	55.0857	20.2684	60.2123		19.9746	37.5784	13.626	41.3741
RISE511.MA879	Yersinia pestis	ERR1018998-ERR1019009	Afanasieva Gora, RU	2909-2679 BCE	NA	Allentoft et al. 2015	0	0	926720928	25943	0.202961	0.708911	0.313439	1.93987		0.131314	0.460937	0.207149	1.22443
RK1	Yersinia pestis	ERR2112553-ERR2112568, ERR2112583-ERR2112586	Rasshevatskiy, RU	2770 BCE	NA	Valtuena et al. 2017	1	1	3383665203	700961	6.25241	12.7573	5.68012	40.4237		4.60111	9.48174	4.17024	30.117
Rostov1639	Yersinia pestis	ERR4626674-ERR4626677	Rostov-on-Don, RU	1762–1773 CE	NA	Morozova et al. 2020	0	0	14071148	1838	0.0275076	0.0286608	0.0154973	0.203288		0.0226173	0.0245255	0.0133105	0.171541
Rostov2033	Yersinia pestis	ERR4626678, ERR4626682-ERR4626684	Rostov-on-Don, RU	1762–1773 CE	239	Morozova et al. 2020	1	1	32425491	911574	13.4852	99.0828	24.9165	758.545		10.8459	78.9241	19.8294	601.764
Rostov2039	Yersinia pestis	ERR4626685-ERR4626689	Rostov-on-Don, RU	1762–1773 CE	239	Morozova et al. 2020	1	1	13913024	200217	3.887	46.7349	19.3535	306.516		3.37809	40.3656	16.726	263.817
RT5	Yersinia pestis	ERR2261878-ERR2261881, ERR2261888	Samara, RU	1850 BCE	NA	Spyrou et al. 2018	1	1	1154938581	3909833	48.5778	110.735	62.471	279.235		39.5983	91.2122	50.8643	230.695
RT6.A	Yersinia pestis	ERR2261882-ERR2261887	Samara, RU	1850 BCE	NA	Spyrou et al. 2018	0	0	22124270	210274	2.03804	5.92447	3.65615	19.7263		1.55238	4.55294	2.8138	15.2251
SfF11	Yersinia pestis	ERR476790-ERR476792	StoraFörvar11, SE	5300-5550 BCE	NA	Skoglund et al. 2014	0	0	111015633	210	0.00235963	0.00591708	0.000301424	0.0551394		0.00178822	0.00548802	0.000197423	0.0497822
SLC1006	Yersinia pestis	ERR2862150, ERR2862151	Saint-Laurent-de-la-Cabrisse, FR	1348 CE	658	Namouchi et al. 2018	1	1	496166844	621304	9.45739	56.8286	25.8747	310.533		7.5696	45.074	20.4936	244.969
SPN13	Yersinia pestis	ERR4570281	San Procolo a Naturno, IT	1636 CE	NA	Guellil et al. 2020	0	0	85475442	125512	1.7123	16.1429	5.72209	98.2842		1.3735	12.8861	4.56029	78.0467
SPN14	Yersinia pestis	ERR4570282	San Procolo a Naturno, IT	1636 CE	NA	Guellil et al. 2020	0	0	45394492	114975	1.24746	12.5975	5.06355	78.6748		0.937711	9.36525	3.75473	58.1854
SPN19	Yersinia pestis	ERR4570283	San Procolo a Naturno, IT	1636 CE	370	Guellil et al. 2020	1	1	75984121	659377	7.87572	76.6278	30.7933	333.767		6.12897	59.4723	23.8396	256.862
SPN1	Yersinia pestis	ERR4570278	San Procolo a Naturno, IT	1636 CE	370	Guellil et al. 2020	1	1	85475442	125512	2.62405	22.8764	8.55859	133.866		2.04682	17.6887	6.62156	102.985
SPN7	Yersinia pestis	ERR4570279	San Procolo a Naturno, IT	1636 CE	370	Guellil et al. 2020	1	1	80269297	607258	7.75175	75.751	27.0954	421.582		6.08362	59.1865	21.0876	327.86
SPN8	Yersinia pestis	ERR4570280	San Procolo a Naturno, IT	1636 CE	NA	Guellil et al. 2020	0	0	74772410	133158	1.6392	17.7243	5.75481	95.318		1.27621	13.6998	4.42439	73.1423
STA001.A	Yersinia pestis	ERR3457657, ERR3457869	Stanberg, DE	1433-1523 CE	528	Spyrou et al. 2019	1	1	30039864	1377428	14.4561	58.726	29.7575	128.609		11.48	47.1796	23.6373	104.008
STN002.A	Yersinia pestis	ERR3457658-ERR3457669	Stans, CH	1485-1635 CE	446	Spyrou et al. 2019	1	1	7007740	1349401	18.4368	47.5727	37.796	124.608		15.51	40.2623	31.7765	105.928
STN007.A	Yersinia pestis	ERR3457694-ERR3457705	Stans, CH	1485-1635 CE	446	Spyrou et al. 2019	1	1	6896167	1732736	24.2696	62.1648	48.9566	157.363		20.5112	52.7934	41.3488	134.272
STN008.A	Yersinia pestis	ERR3457706-ERR3457717	Stans, CH	1485-1635 CE	446	Spyrou et al. 2019	1	1	4443809	1098471	14.8053	43.7165	31.7316	100.507		12.4224	36.9035	26.6267	85.175
STN013.A	Yersinia pestis	ERR3457742-ERR3457753	Stans, CH	1485-1635 CE	446	Spyrou et al. 2019	1	1	5898301	1020510	13.2811	53.0914	28.9867	105.631		11.0685	44.5474	24.1663	89.227
STN014.A	Yersinia pestis	ERR3457754-ERR3457765	Stans, CH	1485-1635 CE	NA	Spyrou et al. 2019	1	1	15859805	5589436	79.0742	155.85	135.8	205.246		66.959	132.677	115.053	175.156
STN019.A	Yersinia pestis	ERR3457778-ERR3457789	Stans, CH	1485-1635 CE	446	Spyrou et al. 2019	1	1	5601237	1648811	23.2825	58.5763	47.7209	131.761		19.7073	49.746	40.3629	112.206
STN020.A	Yersinia pestis	ERR3457790-ERR3457801	Stans, CH	1485-1635 CE	446	Spyrou et al. 2019	1	1	7470646	2637551	36.4256	85.2875	70.7532	168.641		30.702	72.2707	59.6373	143.441
STN021.A	Yersinia pestis	ERR3457802-ERR3457813	Stans, CH	1485-1635 CE	446	Spyrou et al. 2019	1	1	8949220	2262393	31.0688	72.5143	61.0137	162.991		26.1539	61.3659	51.3459	138.733
TianShanHun.DA101	Yersinia pestis	ERR2503176-ERR2503178, ERR2503180, ERR2503182	Tian Shan Hun, CN	214-261 CE	NA	Damgaard et al. 2018	1	1	386988989	844354	9.62317	27.8224	14.9667	140.04		7.35274	21.42	11.4766	108.618
TRP002.A	Yersinia pestis	ERR3457838-ERR3457843	Toulouse, FR	1347–1350 CE	658	Spyrou et al. 2019	1	1	23434288	667269	6.11329	15.2115	11.2975	46.6878		4.56616	11.4881	8.44304	35.6818
UNT002	Yersinia pestis	ERR3341149, ERR3341232	Unterhurheim, DE	525-680 CE	NA	Keller et al. 2019	0	0	96395616	20757	0.193285	0.895384	0.372311	4.53516		0.147691	0.699509	0.294368	3.53817
UNT003	Yersinia pestis	ERR3341150, ERR3341233	Unterhurheim, DE	525-680 CE	NA	Keller et al. 2019	1	1	42646217	971492	9.72803	27.1059	12.8326	111.267		7.6294	21.5221	10.1269	89.7604
UNT004	Yersinia pestis	ERR3341151, ERR3341234	Unterhurheim, DE	525-680 CE	NA	Keller et al. 2019	1	1	31949756	756554	7.31901	26.2155	10.0306	91.6667		5.68231	20.6454	7.83891	72.9478
UNT005	Yersinia pestis	ERR3341152	Unterhurheim, DE	525-680 CE	NA	Keller et al. 2019	0	0	3759312	14384	0.153146	0.828632	0.255483	4.29037		0.121951	0.657951	0.20532	3.41734
UNT006	Yersinia pestis	ERR3341153, ERR3341235	Unterhurheim, DE	525-680 CE	NA	Keller et al. 2019	0	0	100484016	10970	0.0988549	0.258132	0.0906974	1.40647		0.0735538	0.201436	0.0704073	1.1034
VAL001	Yersinia pestis	ERR3341154, ERR3341236	Valencia, SP	500-700 CE	NA	Keller et al. 2019	1	1	67970789	1141909	10.9491	28.1174	17.198	92.5378		8.48182	22.0359	13.3696	73.6501
WAG001	Yersinia pestis	ERR3341155, ERR3341237	Waging, DE	530–700 CE	NA	Keller et al. 2019	0	0	80922022	28231	0.277509	0.941924	0.291176	5.19569		0.211848	0.743911	0.226985	4.15287
XB583	Yersinia pestis	ERR2112547, ERR2112548	KunilaII, EE	2477 BCE	NA	Valtuena et al. 2017	1	1	484528483	572208	5.62501	15.4774	7.75186	51.3581		4.26652	11.7509	5.85443	38.9195
*Selected As Phylogenetic Outgroups
Table S2. Plague genome resources considered in the various sequence analyses.
Coverage estimates are provided following removal of PCR duplicates and filtering for high-quality DNA reads.
Coverage estimates are also provided following read trimming and base quality score rescaling aimed at mitigating the presence of post-mortem DNA damage in the sequence data.
Genomes that are characterized with an average depth-of-coverage inferior to that of LAR8t are highlighted in grey. They were excluded from a series of analyses that require deeper sequencing.
NA = Not Available.
Related to Figure 2.
