# Supplementary material for: No particular genomic features underpin the dramatic economic consequences of 17th century plague epidemics in Italy
Source: iScience. 2021 Mar 31;24(4):102383. doi: 10.1016/j.isci.2021.102383 (PMC8082092; doi:10.1016/j.isci.2021.102383)
Supplement: Table S3. Mitochondrial haplotypes and mitochondrial contamination estimates — Contamination estimates are based on the methodology implemented in Schmutzi (Renaud et al., 2015). Mitochondrial haplotypes were inferred using haplogrep (Kloss-Brandstätter et al., 2011), Related to Figure 1. [file mmc4.xlsx]

## Sheet: Table S3
Sample	ContamSource	ContamFreq	HgHaplogrep	Prob(HgHaplogrep)
LAR8t	H2a2a1d	0.01 [0-0.02]	T1a1	0.9715
LAR11t	B4a1a1a	0 [0-0.01]	H2a1	0.9463
Table S3. Mitochondrial haplotypes and mitochondrial contamination estimates.
Contamination estimates are based on the methodology implemented in Schmutzi (Renaud et al., 2015).
Mitochondrial haplotypes were inferred using haplogrep (Kloss-Brandstätter et al., 2011).
Related to Figure 1.
