# Supplementary material for: No particular genomic features underpin the dramatic economic consequences of 17th century plague epidemics in Italy
Source: iScience. 2021 Mar 31;24(4):102383. doi: 10.1016/j.isci.2021.102383 (PMC8082092; doi:10.1016/j.isci.2021.102383)
Supplement: Table S4. Y chromosome haplotype and nuclear contamination estimate — Y chromosome haplotypes were inferred using Yleaf (Ralf et al., 2018). Contamination estimates are based on diversity measurements on the X chromosome, following the methodology presented by Rasmussen and colleagues (2011), Related to Figure 1. [file mmc5.xlsx]

## Sheet: Table S4
		X chromosome Contamination				Y-chromosome hg assignment
Sample	nSNPs	With Flanking	Contamination		Valid markers	hgY [Yleaf]	QC-score
LAR11t	25	225	-0.008819		3285	R1b1a1b1	1.0
Table S4. Y-chromosome haplotype and nuclear contamination estimates.
Y-chromosome haplotypes were inferred using Yleaf (Ralf et al., 2018).
Contamination estimates are based on diversity measurements on the X-chromosome, following the methodology presented by Rasmussen and colleagues (2011).
Related to Figure 1.
