# Supplementary material for: No particular genomic features underpin the dramatic economic consequences of 17th century plague epidemics in Italy
Source: iScience. 2021 Mar 31;24(4):102383. doi: 10.1016/j.isci.2021.102383 (PMC8082092; doi:10.1016/j.isci.2021.102383)
Supplement: Table S5. Relatedness between individuals as estimated in lcMLkin (Lipatov et al., 2015), Related to Figure 1 [file mmc6.xlsx]

## Sheet: Table S5
Ind1	Ind2	k0_hat	k1_hat	k2_hat	pi_HAT	nbSNP
LAR8t	LAR11t	1	0	0	0	5354
Table S5. Relatedness between individuals as estimated in lcMLkin (Lipatov et al., 2015).
Related to Figure 1.
