# Supplementary material for: No particular genomic features underpin the dramatic economic consequences of 17th century plague epidemics in Italy
Source: iScience. 2021 Mar 31;24(4):102383. doi: 10.1016/j.isci.2021.102383 (PMC8082092; doi:10.1016/j.isci.2021.102383)
Supplement: Table S6. Sequence differences amongst second plague pandemic genomes — 0: Reference (REF) allele. 1: Single alternate (SNP) allele. 2, 3: Multiple non-reference alleles: Uncovered position. NS: Non-synonymous polymorphism. Syn: Synonymous substitution. ProPosition: Position of the amino acid. (AA) change within the protein primary sequence, Related to Figure 4. [file mmc7.xlsx]

## Sheet: Table S6
Locus	Position	REF	SNP	Location	Product	Orientation	NucPosition	REF-codon	NEW-codon	REF-AA	NEW-AA	ProPostion	Type	SPN7_SanProcoloaNaturno_370	SPN19_SanProcoloaNaturno_370	LAR11t_Lariey_377	BRA001.A_Brandeburg_373	STN021.A_Stans_446	STN020.A_Stans_446	STN014.A_Stans_446	STN002.A_Stans_446	STN019.A_Stans_446	STN013.A_Stans_446	STN008.A_Stans_446	STN007.A_Stans_446	LBG002.A_Landsberg_463	ELW098_Ellwangen_450	Gdansk8_Gdansk_559	BED024.A_London_409	BED028.A_London_409	BED030.A_London_409	BED034.A_London_409	PEB10_Pestbacken_296	CHE1_Maist_286	Rostov2033_RostovOnDon_239	OBS116_Marseille_285	OBS137_Marseille_285	OBS110_Marseille_285	OBS107_Marseille_285	OBS124_Marseille_285	NMS002.A_Cambridge_528	G488_StGertrude_377	G701_StGertrude_377	STA001.A_Stanberg_528	COL001_CollaltoSabino_656	MAN008.B_ManchingPichl_670	I8291_London_658	JK3031_Barcelona_646	I11972_London_658
CO92	19828	G	T	YPO_RS01100|mobA	molybdenum cofactor guanylyltransferase MobA	-	462	AAG	AAT	K	N	154	NS	0	0	0	0	0	0	0	0	0	.	.	0	.	0	0	0	0	0	0	0	0	0	0	0	0	0	0	2	.	0	0	0	0	.	0	.
CO92	29368	G	T	YPO_RS01140|hemN	oxygen-independent coproporphyrinogen III oxidase	+	387	GTG	GTT	V	V	129	Syn	.	.	1	1	1	1	1	1	1	1	1	1	1	1	1	1	1	1	1	1	1	1	1	1	1	1	1	1	.	.	1	0	0	0	0	0
CO92	79499	C	T	intergenic	.	+	4 bp from YPO_RS01380|cysE	.	.	.	.	.	.	0	0	0	0	0	0	0	0	0	0	0	0	.	0	0	0	0	0	0	0	0	0	0	0	0	0	0	0	0	0	1	0	0	0	0	0
CO92	100383	C	T	intergenic	.	+	.	.	.	.	.	.	.	0	0	0	0	0	0	0	0	0	0	0	0	0	0	0	1	1	1	.	.	1	1	1	1	1	1	1	0	0	0	0	0	0	0	0	0
CO92	120722	T	C	intergenic	.	+	.	.	.	.	.	.	.	0	0	0	0	0	0	0	0	0	0	0	0	.	0	1	.	.	1	.	0	0	0	0	0	0	0	0	.	.	.	0	0	.	0	.	0
CO92	120863	C	G	YPO_RS01585	hypothetical protein	-	341	ACC	AGC	T	S	114	NS	0	0	0	0	0	0	0	0	0	0	0	0	0	0	0	0	0	0	0	0	0	1	0	0	0	0	0	0	0	.	0	0	0	0	0	0
CO92	131125	G	T	YPO_RS01630|malT	HTH-type transcriptional regulator MalT	-	2624	CGT	CTT	R	L	875	NS	.	1	1	1	1	1	1	1	1	1	1	1	1	0	0	0	0	0	0	0	0	0	0	0	0	0	0	0	0	0	0	0	0	0	0	0
CO92	169412	C	T	intergenic	.	+	.	.	.	.	.	.	.	.	.	.	.	.	1	1	.	.	1	.	.	.	.	1	1	1	1	.	.	1	.	1	.	1	1	.	1	.	.	0	0	0	0	0	0
CO92	173032	G	A	YPO_RS01800|cobA	uroporphyrinogen-III C-methyltransferase	-	534	AAG	AAA	K	K	178	Syn	0	0	0	0	0	0	0	0	0	0	0	0	0	0	0	1	1	1	1	.	1	1	1	1	1	1	1	0	0	0	0	0	0	0	0	0
CO92	182517	G	T	YPO_RS01830	TonB-dependent copper receptor	+	1612	GGC	TGC	G	C	538	NS	.	.	0	0	0	0	0	0	0	0	0	0	.	0	0	0	0	0	0	.	0	0	0	0	0	0	0	0	.	.	2	0	0	0	0	0
CO92	186060	C	T	intergenic	.	+	71 bp from YPO_RS01845|ppiA	.	.	.	.	.	.	.	.	1	1	1	1	1	1	1	.	.	1	.	.	1	1	1	1	1	.	1	1	1	1	1	1	1	1	.	.	0	0	0	0	0	0
CO92	189227	C	T	YPO_RS01855	aminodeoxychorismate synthase component II	+	418	CGT	TGT	R	C	140	NS	.	0	0	0	0	0	0	0	0	0	0	0	0	0	0	0	0	0	0	0	0	0	0	0	0	0	0	0	0	.	0	0	0	0	0	0
CO92	189659	G	A	intergenic	.	+	.	.	.	.	.	.	.	.	.	1	1	0	0	0	0	0	0	0	0	0	0	0	0	0	0	0	.	0	0	0	0	0	0	0	0	.	0	0	0	0	0	0	0
CO92	192708	G	A	intergenic	.	+	.	.	.	.	.	.	.	0	0	0	0	0	0	0	0	0	0	0	0	0	0	0	0	0	0	0	0	0	2	0	0	0	0	0	0	.	0	0	0	0	0	0	0
CO92	200723	C	T	YPO_RS01920|tauA	taurine ABC transporter substrate-binding protein	+	404	ACG	ATG	T	M	135	NS	0	0	0	0	0	0	0	0	0	0	0	0	0	0	0	.	1	1	1	.	1	.	1	1	1	1	1	0	.	.	0	0	0	0	0	0
CO92	214613	G	A	YPO_RS01995|tusC	sulfurtransferase complex subunit TusC	+	178	GCC	ACC	A	T	60	NS	.	.	1	1	1	1	1	.	1	1	.	.	.	0	0	0	0	0	0	0	0	0	0	0	0	0	0	0	.	0	0	0	0	0	0	0
CO92	217009	G	T	YPO_RS02015|fusA	elongation factor G	+	729	CTG	CTT	L	L	243	Syn	1	1	1	1	1	1	1	1	1	1	1	1	1	1	1	1	1	1	1	1	1	1	1	1	1	1	1	1	.	.	1	0	0	0	0	0
CO92	219717	A	C	intergenic	.	+	.	.	.	.	.	.	.	.	.	0	0	.	.	.	.	.	.	.	.	.	0	0	.	.	.	.	.	1	.	1	1	1	1	1	.	.	.	.	.	.	0	0	.
CO92	224937	T	A	YPO_RS02070|rplV	50S ribosomal protein L22	+	240	CCT	CCA	P	P	80	Syn	.	.	0	0	0	0	0	0	0	0	0	0	0	0	0	0	0	0	0	0	2	0	0	0	0	0	0	0	0	.	0	0	0	0	0	0
CO92	224958	G	T	YPO_RS02070|rplV	50S ribosomal protein L22	+	261	CCG	CCT	P	P	87	Syn	.	0	0	0	0	0	0	0	0	0	0	0	0	0	0	0	0	0	0	.	1	0	0	0	0	0	0	0	0	0	0	0	0	0	0	0
CO92	225436	T	A	YPO_RS02075|rpsC	30S ribosomal protein S3	+	389	TTC	TAC	F	Y	130	NS	1	1	1	.	0	1	1	1	1	1	0	0	.	0	1	1	1	1	0	0	0	1	1	1	1	.	1	1	1	0	0	0	0	0	0	0
CO92	225669	T	C	YPO_RS02075|rpsC	30S ribosomal protein S3	+	622	TTG	CTG	L	L	208	Syn	0	0	0	0	0	0	0	0	0	0	0	0	0	0	0	0	0	0	0	.	1	0	0	0	0	0	0	0	.	0	0	0	0	0	0	0
CO92	226722	C	T	intergenic	.	+	73 bp from YPO_RS02095|rplN	.	.	.	.	.	.	.	.	0	0	0	0	0	0	0	0	0	0	.	0	0	0	0	0	0	.	0	0	1	1	1	1	.	0	0	.	0	0	0	0	0	0
CO92	226869	A	G	YPO_RS02095|rplN	50S ribosomal protein L14	+	75	CTA	CTG	L	L	25	Syn	.	.	0	0	0	0	0	0	0	.	0	0	1	0	0	0	0	0	0	.	0	0	0	0	0	0	0	0	0	0	.	0	0	0	0	0
CO92	228352	G	A	YPO_RS02110|rpsN	30S ribosomal protein S14	+	294	AAG	AAA	K	K	98	Syn	0	0	0	0	0	0	0	0	0	0	0	0	0	0	0	0	0	0	0	.	1	0	0	0	0	0	0	0	0	0	0	0	0	0	0	0
CO92	229290	C	T	YPO_RS02120|rplF	50S ribosomal protein L6	+	486	GTC	GTT	V	V	162	Syn	.	.	0	0	0	0	0	0	0	0	0	0	0	0	0	0	0	0	0	0	1	0	0	0	0	0	0	0	.	.	.	0	0	0	0	.
CO92	233971	C	G	YPO_RS02170|rpoA	DNA-directed RNA polymerase subunit alpha	+	57	GTC	GTG	V	V	19	Syn	.	0	0	0	0	0	0	0	0	0	0	0	0	0	0	0	0	0	0	.	1	0	0	0	0	0	0	0	.	0	0	0	0	0	0	0
CO92	235120	A	G	YPO_RS02175|rplQ	50S ribosomal protein L17	+	176	AAC	AGC	N	S	59	NS	.	.	0	0	0	0	0	0	0	0	0	0	0	0	0	0	0	0	0	.	1	0	0	0	0	0	0	0	0	.	0	0	0	0	.	0
CO92	274423	G	T	YPO_RS02385|yedE	selenium metabolism membrane protein YedE/FdhT	+	584	CGC	CTC	R	L	195	NS	.	.	0	1	0	0	0	0	0	0	0	0	0	0	0	0	0	0	0	.	0	0	0	0	0	0	0	0	0	0	0	0	0	0	0	0
CO92	312993	G	A	YPO_RS02560|yapK	autotransporter adhesin YapK	-	2872	GTG	ATG	V	M	958	NS	.	.	.	.	0	0	0	0	0	0	.	.	.	.	0	.	0	0	0	.	.	1	0	0	0	0	0	0	.	.	.	.	0	.	0	.
CO92	313961	G	A	YPO_RS02560|yapK	autotransporter adhesin YapK	-	1904	GGG	GAG	G	E	635	NS	.	.	.	.	0	0	0	0	0	0	.	0	.	.	0	0	0	0	0	.	0	1	0	0	0	0	0	0	.	.	.	0	.	0	.	.
CO92	363195	T	C	YPO_RS02755|groL	chaperonin GroEL	+	1613	ATG	ACG	M	T	538	NS	1	1	1	1	1	1	1	1	1	1	1	1	.	0	0	0	0	0	0	0	0	0	0	0	0	0	0	0	0	.	.	0	0	0	0	0
CO92	367584	G	T	intergenic	.	+	.	.	.	.	.	.	.	.	.	0	0	0	0	0	0	0	0	0	0	0	0	0	0	0	0	0	.	.	.	0	0	0	0	0	0	.	.	.	.	0	0	.	0
CO92	400143	G	A	YPO_RS02915	isovaleryl-CoA dehydrogenase	+	1384	GGG	AGG	G	R	462	NS	.	.	.	1	.	1	1	1	1	1	1	1	.	1	1	1	1	1	1	.	1	.	1	1	1	1	1	1	1	.	.	.	0	0	0	0
CO92	406413	A	T	YPO_RS02945	McrC family protein	+	1305	AAA	AAT	K	N	435	NS	0	0	0	0	0	0	0	0	0	.	0	0	.	0	0	0	0	0	0	0	0	1	0	0	0	0	0	0	.	0	0	0	0	0	.	0
CO92	412002	A	G	intergenic	.	+	81 bp from YPO_RS02975	.	.	.	.	.	.	1	1	1	0	0	1	0	1	1	1	1	0	0	1	0	0	0	0	.	0	0	.	1	0	0	0	.	0	.	0	1	0	0	.	1	1
CO92	417557	C	T	intergenic	.	+	.	-	-	-	-	-	-	0	0	2	0	0	0	0	0	0	0	0	0	.	0	0	0	0	0	0	0	0	0	0	0	0	0	0	0	.	.	0	0	0	0	0	0
CO92	460999	G	T	YPO_RS03195|deoD	purine-nucleoside phosphorylase	+	9	ACG	ACT	T	T	3	Syn	0	0	0	2	0	0	0	0	.	0	.	0	.	0	0	0	0	0	0	0	0	0	0	0	0	0	0	0	0	.	.	0	0	0	0	.
CO92	477107	C	T	YPO_RS03250|sltY	murein transglycosylase	+	1090	CTG	TTG	L	L	364	Syn	0	0	.	0	0	0	0	0	0	0	0	0	0	0	0	1	1	1	1	.	1	.	1	1	1	1	.	0	.	.	0	0	0	0	0	0
CO92	480773	C	T	intergenic	.	+	65 bp from YPO_RS03270|robA	.	.	.	.	.	.	0	0	0	0	0	0	0	0	0	0	0	0	0	0	0	.	1	1	.	.	1	.	.	.	1	1	1	0	0	.	0	0	0	0	0	0
CO92	482327	G	T	intergenic	.	+	36 bp from YPO_RS03280|arcA	.	.	.	.	.	.	0	.	0	0	0	0	0	0	0	0	.	.	.	0	0	.	1	1	.	1	1	1	1	1	1	1	1	0	.	0	0	0	.	0	0	0
CO92	548198	C	A	YPO_RS03555	pentapeptide repeat-containing protein	+	1036	CAT	AAT	H	N	346	NS	.	2	2	2	2	2	2	2	2	2	2	2	0	0	0	0	0	0	0	.	0	0	0	0	0	0	0	0	.	0	0	0	0	0	0	0
CO92	549785	C	T	intergenic	.	+	66 bp from YPO_RS03575|tssK	.	.	.	.	.	.	.	.	.	.	1	.	.	.	1	.	.	1	.	1	1	.	.	1	.	.	1	.	.	.	.	.	.	.	.	.	.	0	0	0	0	0
CO92	581519	G	A	intergenic	.	+	.	.	.	.	.	.	.	.	.	.	.	.	.	.	.	.	.	.	.	.	.	0	.	.	.	.	.	.	.	.	.	.	.	.	.	.	.	.	0	.	.	.	.
CO92	586088	G	T	YPO_RS03695|ilvN	acetolactate synthase small subunit	+	342	GTG	GTT	V	V	114	Syn	0	0	0	0	0	0	0	0	0	0	0	0	0	0	0	0	0	0	0	0	0	0	0	0	0	0	0	0	1	.	0	0	0	0	0	0
CO92	616870	T	C	intergenic	.	+	74 bp from YPO_RS03850	.	.	.	.	.	.	.	.	1	1	.	.	.	.	.	.	.	.	.	1	1	.	1	1	.	1	1	1	1	1	1	1	1	.	.	.	.	0	.	0	0	.
CO92	658772	G	T	YPO_RS03980|cdiA	contact-dependent inhibition toxin CdiA	+	9454	GAT	TAT	D	Y	3152	NS	.	1	1	1	1	1	1	1	1	1	1	1	.	0	0	0	0	0	0	.	0	0	0	0	0	0	0	0	0	0	0	0	0	0	.	0
CO92	688528	T	C	intergenic	.	+	.	.	.	.	.	.	.	.	.	1	.	.	.	1	.	.	.	.	.	.	0	0	.	0	0	.	.	0	0	0	0	0	0	0	0	0	0	.	0	.	.	0	.
CO92	699494	T	C	YPO_RS04195|rpoD	RNA polymerase sigma factor RpoD	-	1557	GGT	GGC	G	G	519	Syn	1	1	1	1	1	1	1	1	1	1	1	1	1	1	1	1	1	1	1	1	1	1	1	1	1	1	1	1	.	1	1	1	1	1	1	1
CO92	700976	T	C	YPO_RS04195|rpoD	RNA polymerase sigma factor RpoD	-	75	GCT	GCC	A	A	25	Syn	.	.	0	0	0	0	0	0	0	0	0	0	1	0	0	0	0	0	0	.	0	0	0	0	0	0	.	0	.	.	0	.	0	0	0	0
CO92	710562	G	A	YPO_RS04240	inorganic triphosphatase	+	821	CGG	CAG	R	Q	274	NS	0	0	0	0	0	0	0	0	0	0	0	0	0	0	0	0	0	0	0	0	0	0	0	0	0	0	0	0	0	.	0	1	0	0	0	0
CO92	753022	A	T	YPO_RS04425	pilus assembly protein CpaE	-	735	ACA	ACT	T	T	245	Syn	1	1	1	1	1	1	1	.	1	.	.	1	.	1	1	1	1	1	1	1	1	1	1	1	1	1	1	1	.	1	0	0	.	0	0	0
CO92	770249	A	T	YPO_RS04505	flagellar biosynthetic protein FliR	-	535	ATC	TTC	I	F	179	NS	.	0	0	0	0	0	0	0	0	0	0	0	0	0	0	0	0	0	0	0	0	1	0	0	0	0	0	0	.	0	0	0	0	0	0	0
CO92	798724	G	A	YPO_RS04670	flagellin	+	133	GCG	ACG	A	T	45	NS	0	0	0	0	0	0	0	0	0	0	0	0	.	0	0	0	0	0	0	0	0	1	0	0	0	0	0	0	0	.	.	0	0	0	0	0
CO92	802559	A	G	YPO_RS04690	flagellar hook-length control protein FliK	+	546	GTA	GTG	V	V	182	Syn	1	.	.	1	1	1	1	1	1	.	1	1	.	1	1	1	1	1	1	.	1	1	1	1	1	1	1	1	.	.	0	0	0	0	0	0
CO92	809536	T	C	intergenic	.	+	.	-	-	-	-	-	-	.	.	.	.	.	.	.	.	.	.	.	.	.	.	1	.	.	.	.	.	.	.	.	.	.	.	.	.	.	.	.	0	.	.	.	.
CO92	809542	T	C	intergenic	.	+	.	-	-	-	-	-	-	.	.	.	.	.	.	.	.	.	.	.	.	.	.	1	.	.	.	.	.	.	.	.	.	.	.	.	.	.	.	.	0	.	.	0	.
CO92	809548	T	C	intergenic	.	+	.	-	-	-	-	-	-	.	.	.	.	.	.	.	.	.	.	.	.	.	.	0	.	.	.	.	.	.	.	.	.	.	1	.	.	.	.	.	0	.	.	0	.
CO92	812654	G	T	YPO_RS04750	LacI family DNA-binding transcriptional regulator	+	112	GAC	TAC	D	Y	38	NS	.	.	0	0	0	0	0	0	0	0	0	0	0	0	0	1	1	1	1	.	1	.	1	1	1	1	1	0	0	.	0	.	0	0	0	0
CO92	827021	C	A	intergenic	.	+	.	.	.	.	.	.	.	.	.	.	.	.	.	.	.	.	.	.	.	.	.	0	.	.	0	.	.	0	.	0	.	1	.	.	.	.	.	.	.	.	.	.	.
CO92	827044	T	C	intergenic	.	+	.	.	.	.	.	.	.	.	.	.	.	.	.	.	.	.	.	.	.	.	.	0	.	.	0	.	.	0	.	1	.	.	.	.	.	.	.	.	.	.	.	.	.
CO92	845511	A	G	YPO_RS04835	non-ribosomal peptide synthetase	-	3112	ACC	GCC	T	A	1038	NS	0	0	0	.	.	.	.	.	.	.	.	.	.	.	0	.	.	.	.	.	.	.	1	1	1	1	1	.	0	.	.	0	.	0	0	0
CO92	849396	G	A	YPO_RS04840	non-ribosomal peptide synthetase	-	928	GGT	AGT	G	S	310	NS	.	0	0	0	0	0	0	0	0	0	0	0	0	1	1	1	1	1	1	.	1	.	1	1	1	1	1	0	0	0	0	0	0	0	0	0
CO92	862385	A	C	YPO_RS04875|ptsP	phosphoenolpyruvate--protein phosphotransferase	-	1303	ATC	CTC	I	L	435	NS	.	.	1	1	1	1	1	1	1	1	1	1	1	1	1	1	1	1	1	.	1	1	1	1	1	1	1	1	.	.	1	0	0	0	0	0
CO92	867712	C	A	YPO_RS04900	hypothetical protein	+	20	ACT	AAT	T	N	7	NS	1	1	1	1	1	1	1	1	1	.	.	.	.	1	1	1	1	1	1	1	1	1	1	1	1	1	1	1	1	.	0	0	0	0	0	0
CO92	868549	C	G	YPO_RS04905|lplT	lysophospholipid transporter LplT	-	627	TGC	TGG	C	W	209	NS	.	.	0	0	0	0	0	0	0	0	0	0	.	0	0	1	1	1	1	.	.	1	1	1	1	1	1	0	0	0	.	.	0	0	0	0
CO92	869820	T	C	YPO_RS04910|aas	bifunctional acyl-ACP--phospholipid O-acyltransferase/long-chain-fatty-acid--ACP ligase	-	1509	TTT	TTC	F	F	503	Syn	0	0	0	0	0	0	0	0	0	0	0	0	0	0	0	1	1	1	1	1	1	1	1	1	1	1	1	0	0	0	0	0	0	0	0	0
CO92	899158	C	T	intergenic	.	+	.	.	.	.	.	.	.	0	0	0	0	0	0	0	0	0	.	.	0	.	0	0	.	.	1	.	.	1	.	1	1	1	1	.	0	0	.	0	0	0	0	.	0
CO92	951295	C	T	YPO_RS05240	YaeF family permuted papain-like enzyme	+	544	CTG	TTG	L	L	182	Syn	0	0	.	0	0	0	0	0	0	0	0	0	0	0	0	1	1	1	1	.	1	1	1	1	1	1	1	0	.	.	0	0	0	0	0	0
CO92	961795	G	A	YPO_RS05295	Fic family protein	-	816	AAG	AAA	K	K	272	Syn	.	.	1	.	.	1	.	.	1	.	.	1	.	.	1	.	.	1	.	.	1	1	1	1	.	1	1	.	.	.	0	0	0	0	0	0
CO92	965281	C	A	YPO_RS05330	DNA primase	+	284	TCT	TAT	S	Y	95	NS	.	.	0	0	0	0	0	0	0	0	0	0	0	0	0	1	1	1	1	.	1	1	1	1	1	1	1	0	0	0	0	0	0	0	0	0
CO92	983623	C	T	YPO_RS05425|ygfZ	tRNA-modifying protein YgfZ	+	267	CGC	CGT	R	R	89	Syn	0	0	0	0	0	0	0	0	0	0	0	0	0	0	0	0	0	0	0	.	0	0	0	0	0	0	0	0	0	0	2	0	0	0	0	0
CO92	992929	T	A	YPO_RS05460|gcvP	aminomethyl-transferring glycine dehydrogenase	-	1239	CGT	CGA	R	R	413	Syn	0	0	0	0	0	0	0	0	0	0	0	0	0	0	0	0	0	0	0	0	0	1	0	0	0	0	0	0	.	.	0	0	0	0	0	0
CO92	1061182	G	A	YPO_RS05740|speF	ornithine decarboxylase SpeF	-	2076	CCG	CCA	P	P	692	Syn	.	1	.	1	0	0	0	0	0	0	0	0	0	0	0	0	0	0	0	0	0	0	0	0	0	0	0	0	0	0	0	0	0	0	0	0
CO92	1063923	G	A	intergenic	.	+	3 bp from YPO_RS05745	.	.	.	.	.	.	.	.	0	0	0	0	0	0	0	0	0	0	0	0	0	0	0	0	0	.	0	0	1	1	1	1	1	0	.	.	0	.	0	0	0	0
CO92	1076049	A	G	YPO_RS05800	type VI secretion system tip protein VgrG	-	935	CAG	CGG	Q	R	312	NS	.	.	.	.	.	.	0	.	.	.	.	0	.	.	0	.	.	0	0	.	.	0	0	0	0	0	1	0	.	.	.	.	.	.	.	.
CO92	1084903	G	A	YPO_RS05830|tssC	type VI secretion system contractile sheath large subunit	-	966	GTG	GTA	V	V	322	Syn	.	.	1	1	.	.	1	1	1	1	.	.	.	.	0	.	0	0	0	.	0	0	0	0	0	0	0	0	.	.	.	.	0	0	.	.
CO92	1105847	T	C	YPO_RS05910	MFS transporter	-	1402	TTC	CTC	F	L	468	NS	0	0	0	0	0	0	0	0	0	0	0	0	0	0	0	0	0	0	0	0	1	0	0	0	0	0	0	0	0	.	0	0	0	0	0	0
CO92	1118229	C	T	intergenic	.	+	.	-	-	-	-	-	-	0	0	0	0	0	.	0	0	.	.	.	0	.	0	0	0	0	0	0	1	0	0	0	0	0	0	0	0	0	.	0	0	0	.	0	.
CO92	1159539	T	A	YPO_RS06035|recB	exodeoxyribonuclease V subunit beta	+	3543	CCT	CCA	P	P	1181	Syn	0	0	0	0	0	0	0	0	0	0	0	0	.	0	0	1	1	1	1	.	1	1	1	1	1	1	1	0	0	0	0	0	0	0	0	0
CO92	1168951	C	A	YPO_RS06080|csdA	cysteine desulfurase CsdA	-	313	CGT	AGT	R	S	105	NS	0	0	0	0	0	0	0	0	0	0	0	0	0	0	0	1	1	1	1	.	1	1	1	1	1	1	1	0	.	0	0	0	0	0	0	0
CO92	1189479	C	T	YPO_RS06185|ispC	1-deoxy-D-xylulose-5-phosphate reductoisomerase	+	565	CCA	TCA	P	S	189	NS	.	0	0	0	0	0	0	0	0	0	0	0	0	0	0	.	1	1	.	.	1	.	1	1	1	1	1	0	0	.	0	0	0	0	0	0
CO92	1201122	G	T	YPO_RS06240|dnaE	DNA polymerase III subunit alpha	+	244	GCT	TCT	A	S	82	NS	0	0	0	0	0	0	0	0	0	0	0	0	.	0	0	0	0	0	0	0	0	0	0	0	0	0	0	0	0	.	0	0	1	0	0	0
CO92	1230179	A	T	tRNA	.	.	.	.	.	.	.	.	.	.	.	0	1	1	.	0	0	0	0	.	1	.	0	0	0	0	0	0	.	0	0	0	0	0	0	0	0	.	.	0	.	.	0	1	0
CO92	1232222	C	T	YPO_RS06405	hypothetical protein	+	158	GCG	GTG	A	V	53	NS	.	.	1	.	1	1	1	1	1	1	.	1	.	1	1	1	1	1	1	.	1	.	1	1	1	1	1	1	.	.	.	0	0	0	0	0
CO92	1254157	C	T	YPO_RS06540|sdhA	succinate dehydrogenase flavoprotein subunit	+	39	GTC	GTT	V	V	13	Syn	1	1	.	1	1	1	1	1	1	1	1	1	1	1	1	1	1	1	1	.	1	1	1	1	1	1	1	1	.	.	1	0	0	0	0	0
CO92	1273181	A	G	tRNA	.	.	.	.	.	.	.	.	.	0	0	0	0	0	0	0	0	0	0	0	0	0	0	0	0	0	0	0	.	0	0	0	0	0	0	0	0	0	.	0	0	0	0	0	0
CO92	1290208	C	A	intergenic	.	+	.	-	-	-	-	-	-	.	.	.	.	.	.	.	.	.	.	.	.	.	.	0	.	.	0	.	.	0	.	0	0	0	0	.	.	.	.	.	1	.	.	.	.
CO92	1290225	A	C	intergenic	.	+	.	-	-	-	-	-	-	.	.	1	1	.	.	.	.	.	.	.	.	.	.	1	.	.	1	.	.	1	.	1	1	1	1	1	.	.	.	.	0	.	.	.	.
CO92	1304271	C	T	YPO_RS06785|uvrB	excinuclease ABC subunit B	+	1557	GCC	GCT	A	A	519	Syn	0	0	0	0	0	0	0	0	0	0	0	0	0	0	0	0	0	0	0	.	0	0	0	0	0	0	0	1	.	.	0	0	0	0	0	0
CO92	1308719	G	A	YPO_RS06815|moaE	molybdopterin synthase catalytic subunit MoaE	+	62	TGG	TAG	W	#	21	NS	1	.	1	1	.	1	1	.	.	1	.	1	.	.	1	1	1	1	1	.	1	.	.	1	1	.	1	1	.	.	.	1	1	0	0	.
CO92	1343836	A	G	intergenic	.	+	.	.	.	.	.	.	.	0	.	0	.	.	.	.	.	.	.	.	.	.	0	0	.	.	0	.	0	1	.	0	0	0	0	0	.	.	.	.	0	.	.	0	.
CO92	1343843	A	G	intergenic	.	+	.	.	.	.	.	.	.	0	.	0	.	.	.	.	.	.	.	.	.	.	0	0	.	.	0	.	0	1	.	0	0	0	0	0	.	.	.	.	0	.	.	0	.
CO92	1364191	C	A	YPO_RS07055	nicotinamide mononucleotide deamidase-related protein YfaY	+	584	GCG	GAG	A	E	195	NS	0	.	0	0	0	0	0	0	0	0	0	0	.	0	0	0	0	0	0	.	0	0	0	0	0	0	0	1	.	.	0	0	0	0	0	0
CO92	1370093	A	C	YPO_RS07080	bifunctional 3-demethylubiquinone 3-O-methyltransferase/2-octaprenyl-6-hydroxy phenol methylase	-	375	GTA	GTC	V	V	125	Syn	.	.	0	0	0	0	0	0	0	0	0	0	0	0	0	0	0	0	0	.	0	0	0	0	0	0	0	0	.	.	0	0	0	0	0	0
CO92	1378105	C	A	YPO_RS07105|rcsD	phosphotransferase RcsD	-	1777	CAT	AAT	H	N	593	NS	0	0	0	0	0	0	0	0	0	0	0	0	0	0	0	1	1	1	1	.	1	1	1	1	1	1	1	0	.	.	0	0	0	0	0	0
CO92	1384460	T	A	intergenic	.	+	4 bp from YPO_RS07130	.	.	.	.	.	.	.	0	0	0	0	0	0	0	0	0	0	0	0	0	0	0	0	0	0	0	1	0	0	0	0	0	0	0	.	.	0	0	0	0	0	0
CO92	1415496	G	A	YPO_RS07290	HNH endonuclease	-	289	GCC	ACC	A	T	97	NS	.	.	0	0	0	0	0	0	0	0	0	0	0	0	0	1	1	1	1	.	1	1	1	1	1	1	1	0	0	0	0	0	0	0	0	0
CO92	1440851	G	T	intergenic	.	+	.	-	-	-	-	-	-	0	.	0	0	0	.	0	.	.	.	.	.	.	0	0	.	0	0	0	.	1	1	1	1	1	1	1	0	0	.	0	0	0	0	0	0
CO92	1450916	T	A	YPO_RS07440|xylB	xylulokinase	+	973	TTC	ATC	F	I	325	NS	.	.	0	0	0	0	0	0	0	0	0	0	0	0	0	.	.	1	.	.	0	0	0	0	0	0	0	0	.	0	0	0	.	0	0	0
CO92	1451124	T	G	YPO_RS07440|xylB	xylulokinase	+	1181	GTG	GGG	V	G	394	NS	.	0	0	0	0	0	0	.	0	0	0	0	0	0	0	1	1	1	1	.	1	1	1	1	1	1	1	0	.	0	0	0	0	0	0	.
CO92	1458573	T	A	YPO_RS07475|fruK	1-phosphofructokinase	+	450	TTT	TTA	F	L	150	NS	.	.	0	0	0	0	0	0	0	0	0	0	.	0	0	0	0	0	0	.	1	1	1	1	1	1	1	0	0	.	0	.	0	0	0	0
CO92	1511518	A	G	YPO_RS07720	opine metallophore biosynthesis dehydrogenase	+	499	AAT	GAT	N	D	167	NS	0	0	0	0	0	0	0	0	0	0	0	0	0	0	0	.	.	1	.	.	.	.	.	.	.	.	.	0	.	.	0	0	0	0	0	0
CO92	1511520	T	A	YPO_RS07720	opine metallophore biosynthesis dehydrogenase	+	501	AAT	AAA	N	K	167	NS	0	0	0	0	0	0	0	0	0	0	0	0	0	0	0	.	.	1	.	.	.	.	.	.	.	.	.	0	.	.	0	0	0	0	0	0
CO92	1537735	T	C	intergenic	.	+	.	.	.	.	.	.	.	.	.	0	0	0	0	0	0	0	0	0	0	.	.	1	.	1	.	.	.	.	.	1	1	.	.	.	0	.	.	0	.	0	0	0	0
CO92	1549630	A	G	YPO_RS07870	DNA translocase FtsK	+	3260	AAA	AGA	K	R	1087	NS	1	.	1	1	1	1	1	1	1	.	1	1	1	1	1	1	1	1	1	.	1	1	.	1	1	.	1	0	.	.	0	0	0	0	0	0
CO92	1586982	C	A	YPO_RS08005|mukF	chromosome partition protein MukF	+	488	TCC	TAC	S	Y	163	NS	.	0	0	0	0	0	0	0	0	0	0	0	0	0	0	1	1	1	1	1	1	1	1	1	1	1	1	0	0	0	0	0	0	0	0	0
CO92	1589543	C	A	YPO_RS08015|mukB	chromosome partition protein MukB	+	1021	CAA	AAA	Q	K	341	NS	0	0	0	2	0	0	0	0	0	0	0	0	0	0	0	0	0	0	0	.	0	0	0	0	0	0	0	0	.	.	0	0	0	0	0	0
CO92	1594629	A	C	YPO_RS08025|ldtD	L,D-transpeptidase	+	692	GAC	GCC	D	A	231	NS	.	.	1	0	0	0	0	0	0	0	0	0	0	0	0	0	0	0	0	.	0	0	0	0	0	0	0	0	.	0	0	.	0	0	0	0
CO92	1614945	T	G	YPO_RS08095|pqiA	membrane integrity-associated transporter subunit PqiA	+	218	CTA	CGA	L	R	73	NS	.	.	1	1	1	1	1	1	1	1	1	1	1	1	1	1	1	1	1	.	1	1	1	1	1	1	1	1	.	.	0	0	0	0	0	0
CO92	1632528	T	A	YPO_RS08185	YccF domain-containing protein	-	170	ATC	AAC	I	N	57	NS	1	1	1	1	1	1	1	1	1	.	.	1	.	1	1	1	1	1	1	.	1	1	1	1	1	1	1	0	.	0	0	0	0	0	0	.
CO92	1633129	T	G	YPO_RS08190|helD	DNA helicase IV	+	239	TTC	TGC	F	C	80	NS	0	0	0	0	0	0	0	0	0	0	0	0	0	0	0	0	0	0	0	.	0	0	0	0	0	0	0	0	.	.	1	0	0	0	0	.
CO92	1637121	G	C	YPO_RS08210|hspQ	heat shock protein HspQ	-	298	GCT	CCT	A	P	100	NS	.	.	0	0	0	0	0	0	0	.	0	0	0	0	0	0	0	0	0	.	0	0	.	0	0	2	0	0	.	0	.	0	0	0	0	0
CO92	1644408	G	T	YPO_RS08245	GNAT family N-acetyltransferase	-	1078	GAT	TAT	D	Y	360	NS	.	.	.	0	0	0	0	0	0	0	0	0	0	0	0	0	0	0	0	.	1	1	1	1	1	1	1	0	.	0	0	0	0	0	0	0
CO92	1671424	C	A	YPO_RS08360	DUF2345 domain-containing protein	+	39	AGC	AGA	S	R	13	NS	0	0	0	0	0	0	0	0	0	0	0	0	0	0	0	0	0	0	0	.	0	0	0	0	0	0	0	0	.	.	2	0	0	0	0	0
CO92	1708192	C	A	YPO_RS08500	YbfB/YjiJ family MFS transporter	+	854	CCA	CAA	P	Q	285	NS	0	0	0	0	0	0	0	0	0	0	0	0	0	0	0	1	1	1	1	1	1	1	1	1	1	1	1	0	.	.	0	0	0	0	0	0
CO92	1713927	C	A	YPO_RS08520|mglA	galactose/methyl galactoside ABC transporter ATP-binding protein MglA	+	1386	ATC	ATA	I	I	462	Syn	0	0	0	0	0	0	0	0	0	0	0	0	.	0	0	0	0	0	0	0	1	.	1	1	1	1	1	0	.	0	0	0	0	0	0	.
CO92	1724647	G	A	YPO_RS08565	sugar ABC transporter substrate-binding protein	-	375	TCG	TCA	S	S	125	Syn	.	.	0	0	0	0	0	0	0	0	0	0	0	0	0	.	1	1	1	.	1	.	.	1	1	1	.	0	0	.	0	0	0	0	0	0
CO92	1739399	G	T	YPO_RS08625	aspartate aminotransferase family protein	+	97	GCT	TCT	A	S	33	NS	.	.	1	1	.	.	.	.	.	.	.	.	.	0	0	0	0	0	0	0	0	0	0	0	0	0	.	0	.	.	0	0	0	0	0	.
CO92	1754168	T	G	YPO_RS08675|galU	UTP--glucose-1-phosphate uridylyltransferase GalU	+	146	GTC	GGC	V	G	49	NS	1	.	1	.	.	.	1	.	.	.	.	1	.	0	0	.	0	0	0	.	0	0	0	0	0	0	0	0	.	0	.	0	0	0	0	0
CO92	1791458	A	G	intergenic	.	+	.	-	-	-	-	-	-	.	.	1	1	.	.	.	.	.	.	.	.	.	0	0	.	0	0	.	.	0	0	0	0	0	0	.	0	0	.	0	0	.	.	0	.
CO92	1802254	G	A	intergenic	.	+	.	-	-	-	-	-	-	.	.	1	.	.	1	.	.	.	.	.	.	.	0	0	0	0	0	0	0	0	0	0	0	0	0	0	0	.	.	0	0	0	0	0	0
CO92	1878019	C	A	YPO_RS09250	membrane protein	-	332	TCA	TAA	S	#	111	NS	0	0	0	0	0	0	0	0	0	0	0	0	0	0	0	1	1	1	1	1	1	1	1	1	1	1	1	0	0	.	0	0	0	0	0	0
CO92	1890797	T	C	YPO_RS09285|mgtA	magnesium-translocating P-type ATPase	+	2265	CGT	CGC	R	R	755	Syn	0	0	0	0	0	0	0	0	0	0	0	0	.	0	0	.	.	.	.	.	1	.	.	.	.	.	.	0	.	0	0	0	0	0	0	0
CO92	1896020	G	C	YPO_RS09310|cheA	chemotaxis protein CheA	+	276	ACG	ACC	T	T	92	Syn	0	0	0	0	0	0	0	0	0	0	0	0	0	0	0	.	.	.	.	.	1	.	.	.	.	.	.	0	.	.	0	0	0	0	0	0
CO92	1906267	T	C	YPO_RS09340|yapJ	autotransporter outer membrane beta-barrel domain-containing protein	+	3468	GTT	GTC	V	V	1156	Syn	.	.	.	0	0	0	0	.	0	0	.	0	.	.	0	.	.	1	.	.	.	.	.	.	.	.	.	0	0	.	.	.	0	0	0	0
CO92	1906273	G	A	YPO_RS09340|yapJ	autotransporter outer membrane beta-barrel domain-containing protein	+	3474	CTG	CTA	L	L	1158	Syn	.	.	.	0	0	0	0	.	0	0	0	0	.	0	0	.	.	1	.	.	.	.	.	.	.	.	.	0	0	.	.	.	0	0	0	0
CO92	1906402	C	T	YPO_RS09340|yapJ	autotransporter outer membrane beta-barrel domain-containing protein	+	3603	CTC	CTT	L	L	1201	Syn	0	.	0	0	.	0	0	.	.	.	1	.	1	0	0	1	1	1	1	.	1	1	1	1	1	1	1	0	.	.	0	0	0	0	0	0
CO92	1906405	T	C	YPO_RS09340|yapJ	autotransporter outer membrane beta-barrel domain-containing protein	+	3606	AAT	AAC	N	N	1202	Syn	0	.	0	0	.	0	0	0	.	.	1	.	1	0	0	1	1	1	1	.	1	1	1	1	1	1	1	0	.	.	0	0	0	0	0	0
CO92	1928217	A	G	YPO_RS09425	hypothetical protein	+	47	AAT	AGT	N	S	16	NS	0	.	0	0	0	0	0	0	0	0	0	0	0	0	0	.	.	.	.	.	.	.	.	.	.	2	.	0	0	0	0	0	0	0	0	0
CO92	1933605	C	G	YPO_RS09455	fimbrial biogenesis outer membrane usher protein	-	2131	CCC	GCC	P	A	711	NS	1	1	1	0	0	0	0	0	0	0	0	0	.	0	0	0	0	0	0	.	0	0	0	0	0	0	0	0	.	.	0	0	0	0	0	0
CO92	1935112	G	T	YPO_RS09455	fimbrial biogenesis outer membrane usher protein	-	624	CAG	CAT	Q	H	208	NS	0	0	0	0	0	0	0	0	0	0	0	0	.	0	0	1	1	1	1	.	1	1	1	1	1	1	1	0	0	.	0	0	0	0	0	0
CO92	1935912	A	G	intergenic	.	+	.	.	.	.	.	.	.	.	.	.	.	1	.	.	.	.	.	.	.	.	0	0	0	0	0	0	0	0	.	0	0	0	0	0	0	.	.	0	0	0	0	.	.
CO92	1952848	G	A	YPO_RS09525	type 1 fimbrial protein	+	321	CGG	CGA	R	R	107	Syn	1	.	1	1	1	1	1	1	1	1	1	1	1	1	1	1	1	1	1	.	1	.	1	1	1	1	1	1	1	.	1	.	1	0	0	0
CO92	1990740	T	C	intergenic	.	+	.	-	-	-	-	-	-	.	.	0	0	0	0	0	0	0	0	0	0	.	0	0	.	.	1	.	.	1	.	1	.	.	.	1	0	.	.	0	0	0	0	0	0
CO92	2010427	G	T	YPO_RS09805|hpaD	3,4-dihydroxyphenylacetate 2,3-dioxygenase	+	652	GAA	TAA	E	#	218	NS	1	1	1	1	0	0	0	0	0	0	0	0	0	0	0	0	0	0	0	0	0	0	0	0	0	0	0	0	0	0	0	0	0	0	0	0
CO92	2020851	C	A	YPO_RS09855	YoaH family protein	+	152	GCG	GAG	A	E	51	NS	0	0	0	0	0	0	0	0	0	0	0	0	0	0	0	0	0	0	0	.	0	0	0	0	0	0	0	0	2	.	0	0	0	0	0	0
CO92	2058559	G	T	YPO_RS10035	bifunctional aldolase/short-chain dehydrogenase	+	2035	GAT	TAT	D	Y	679	NS	0	0	0	0	0	0	0	0	0	0	0	0	0	0	0	0	0	0	0	0	0	0	0	0	0	0	0	0	.	.	.	0	1	0	0	0
CO92	2064048	C	T	YPO_RS10060	sugar kinase	+	494	ACG	ATG	T	M	165	NS	.	.	.	.	1	1	1	.	1	.	.	1	.	0	0	0	0	0	0	.	0	0	0	0	0	0	0	0	0	0	0	0	0	0	0	0
CO92	2067338	C	T	YPO_RS10085|fliP	flagellar type III secretion system pore protein FliP	-	188	ACC	ATC	T	I	63	NS	.	.	0	0	0	0	0	0	0	0	0	0	0	0	0	.	1	1	1	.	1	1	1	1	1	1	1	0	.	.	0	0	0	0	0	0
CO92	2076353	G	A	YPO_RS10135|fliF	flagellar basal body M-ring protein FliF	-	669	ACG	ACA	T	T	223	Syn	.	.	0	0	0	0	0	0	0	0	0	0	0	0	0	1	1	1	1	.	1	1	1	1	1	1	1	0	0	.	0	.	0	0	0	0
CO92	2105332	C	T	intergenic	.	+	94 bp from YPO_RS10275	.	.	.	.	.	.	0	0	0	0	0	0	0	0	0	.	.	0	0	0	0	0	0	0	0	0	0	0	2	2	2	.	.	0	0	.	0	0	0	.	0	.
CO92	2105376	A	G	intergenic	.	+	50 bp from YPO_RS10275	.	.	.	.	.	.	.	.	0	0	0	0	0	.	0	.	.	0	.	0	0	0	0	0	0	.	0	0	1	1	1	1	1	0	0	.	.	0	.	.	0	0
CO92	2139794	A	T	intergenic	.	+	.	.	.	.	.	.	.	0	0	0	0	.	0	0	0	0	.	.	0	1	0	0	0	0	0	0	0	0	0	0	0	0	0	0	0	.	.	0	0	0	.	0	.
CO92	2144687	T	C	YPO_RS10525|ybtT	yersiniabactin biosynthesis thioesterase YbtT	-	624	CAT	CAC	H	H	208	Syn	0	0	0	0	0	0	0	0	0	0	0	0	1	0	0	0	0	0	0	0	0	0	0	0	0	0	0	0	0	.	0	0	0	0	0	.
CO92	2148120	G	A	YPO_RS10535|irp1	yersiniabactin polyketide synthase HMWP1	-	7842	CGG	CGA	R	R	2614	Syn	.	.	0	0	.	0	0	.	0	0	.	0	1	0	0	0	0	0	0	.	0	0	0	0	0	.	0	0	.	.	.	.	0	0	.	.
CO92	2157639	T	G	YPO_RS10540|irp2	yersiniabactin non-ribosomal peptide synthetase HMWP2	-	4518	CTT	CTG	L	L	1506	Syn	.	.	0	0	0	0	0	0	0	.	0	0	1	.	0	0	0	0	0	.	0	0	0	0	0	.	0	0	.	.	.	.	0	0	0	.
CO92	2163433	T	G	intergenic	.	+	.	-	-	-	-	-	-	0	0	0	0	0	0	0	0	0	0	0	0	1	0	0	0	0	0	0	0	0	0	0	0	0	0	0	0	.	0	0	0	0	0	0	0
CO92	2164822	A	T	YPO_RS10550|ybtP	yersiniabactin ABC transporter ATP-binding/permease protein YbtP	+	1260	GTA	GTT	V	V	420	Syn	.	.	.	0	.	0	0	0	0	.	0	0	1	0	0	0	0	0	0	.	0	0	0	0	0	0	.	0	0	0	.	.	0	0	0	.
CO92	2165558	C	T	YPO_RS10555|ybtQ	yersiniabactin ABC transporter ATP-binding/permease protein YbtQ	+	297	GCC	GCT	A	A	99	Syn	.	.	0	0	0	.	0	.	0	.	0	0	1	0	0	.	0	0	0	.	.	.	0	0	0	0	0	.	.	.	0	.	0	0	.	.
CO92	2168858	C	T	YPO_RS10565|ybtS	yersiniabactin biosynthesis salicylate synthase YbtS	+	494	GCG	GTG	A	V	165	NS	.	.	.	0	0	0	0	.	0	.	.	0	1	0	0	0	0	0	0	.	0	0	0	0	0	0	0	0	.	0	0	0	0	0	0	0
CO92	2171040	T	G	YPO_RS10570	tyrosine-type recombinase/integrase	-	86	CTG	CGG	L	R	29	NS	0	.	0	0	0	0	0	0	0	0	0	0	1	0	0	0	0	0	.	0	0	0	0	0	0	0	0	0	0	0	0	0	0	0	0	0
CO92	2205085	T	G	YPO_RS10710	DUF2318 domain-containing protein	+	139	TGG	GGG	W	G	47	NS	0	0	0	0	0	0	0	0	0	0	0	0	0	0	0	0	0	0	0	0	0	1	0	0	0	0	0	0	.	.	0	0	0	0	0	0
CO92	2207458	T	G	YPO_RS10715	ABC transporter permease	+	1100	GTG	GGG	V	G	367	NS	.	.	.	.	.	.	.	.	.	.	.	.	.	.	1	.	.	.	.	1	1	.	.	1	.	.	.	.	.	.	.	.	0	.	0	.
CO92	2228199	G	A	intergenic	.	+	.	.	.	.	.	.	.	0	0	0	0	.	0	0	.	0	.	.	0	.	0	0	.	0	0	0	0	1	.	0	0	0	0	.	0	.	0	.	0	.	.	0	.
CO92	2246134	G	T	intergenic	.	+	.	-	-	-	-	-	-	.	.	0	.	.	.	.	.	.	.	.	.	.	0	0	.	.	.	.	.	1	.	1	.	.	.	.	0	.	.	.	.	.	.	0	.
CO92	2262577	T	G	YPO_RS10940	DUF4034 domain-containing protein	+	1202	CTG	CGG	L	R	401	NS	.	.	1	1	1	1	1	1	1	1	1	1	1	1	1	1	1	1	1	.	1	1	1	1	1	1	1	1	1	1	1	1	1	1	1	1
CO92	2264654	G	T	YPO_RS10950	class I SAM-dependent methyltransferase	-	513	ATG	ATT	M	I	171	NS	0	0	0	0	0	0	0	0	0	0	0	0	0	0	0	0	0	0	0	1	1	1	1	1	1	1	1	0	.	.	0	0	0	0	.	.
CO92	2280591	A	G	YPO_RS11035	rhodanese-like domain-containing protein	+	35	AAA	AGA	K	R	12	NS	.	.	0	0	.	0	0	0	0	.	.	.	.	.	0	.	0	0	.	0	0	0	0	0	0	0	0	0	.	.	0	0	.	0	.	.
CO92	2281061	C	A	intergenic	.	+	.	.	.	.	.	.	.	1	.	1	1	.	1	1	1	1	1	1	1	.	1	1	1	1	1	1	.	1	1	1	1	1	.	1	1	1	.	1	0	0	0	.	0
CO92	2292030	C	T	YPO_RS11095	tetratricopeptide repeat-containing protein	+	422	CCG	CTG	P	L	141	NS	1	1	1	1	1	1	1	1	1	1	1	1	1	.	1	1	1	1	1	.	1	1	1	1	1	1	1	1	.	.	0	0	0	0	0	0
CO92	2379235	C	A	YPO_RS11530	DUF4055 domain-containing protein	+	574	CCA	ACA	P	T	192	NS	0	0	0	0	0	0	0	0	0	0	0	0	.	0	0	1	1	1	1	1	1	1	1	1	1	1	1	0	.	0	0	0	0	0	.	0
CO92	2393355	G	T	YPO_RS11615	hypothetical protein	+	627	TTG	TTT	L	F	209	NS	.	.	2	2	0	0	0	0	0	0	0	0	.	0	0	0	0	0	0	0	0	0	0	0	0	.	0	0	.	0	0	0	.	0	.	0
CO92	2408257	T	G	intergenic	.	+	.	-	-	-	-	-	-	0	.	0	0	.	.	0	.	.	.	.	.	.	0	0	0	0	0	0	0	1	1	0	0	0	0	.	0	.	.	0	0	.	.	0	.
CO92	2414599	A	G	YPO_RS11720	SpoVR family protein	-	253	AAA	GAA	K	E	85	NS	0	0	0	0	0	0	0	.	0	0	.	0	.	0	0	1	1	1	1	1	1	.	1	1	1	1	1	0	.	.	0	0	0	0	0	0
CO92	2440833	G	A	tRNA	.	.	.	.	.	.	.	.	.	.	.	.	.	.	.	1	.	1	.	.	1	.	0	0	.	0	0	0	.	0	0	0	0	0	0	0	0	.	.	.	0	0	0	0	0
CO92	2472073	G	T	intergenic	.	+	59 bp from YPO_RS11980|yciA	.	.	.	.	.	.	0	0	0	0	0	0	0	0	0	.	0	0	0	0	0	0	0	0	0	0	0	0	0	0	0	0	0	1	.	0	0	0	0	0	0	0
CO92	2472383	T	C	YPO_RS11985	septation protein A	-	254	TTC	TCC	F	S	85	NS	0	0	0	0	0	0	0	0	0	.	0	0	0	0	0	.	1	1	1	1	1	.	1	1	1	1	1	0	.	.	0	0	0	0	0	0
CO92	2478487	G	A	YPO_RS12025|trpB	tryptophan synthase subunit beta	-	927	GGG	GGA	G	G	309	Syn	.	.	0	0	0	0	0	0	0	0	0	0	0	0	0	0	0	0	0	2	0	0	0	0	0	0	0	0	.	.	0	0	0	0	0	0
CO92	2507983	A	C	YPO_RS12170	YbdD/YjiX family protein	-	214	ACC	CCC	T	P	72	NS	.	0	0	.	0	.	0	.	.	.	.	0	.	0	0	1	1	1	1	.	1	1	1	1	1	1	1	0	.	.	.	0	.	0	0	0
CO92	2519931	C	T	YPO_RS12215	helix-turn-helix domain-containing protein	+	657	AGC	AGT	S	S	219	Syn	.	1	1	1	1	1	1	1	1	.	.	1	.	.	1	1	1	1	.	.	1	.	1	1	1	.	1	.	.	.	0	0	0	0	0	0
CO92	2547736	G	A	intergenic	.	+	60 bp from YPO_RS12320	.	.	.	.	.	.	.	.	1	.	.	.	.	.	.	.	.	.	.	0	0	0	0	0	0	0	0	0	0	0	0	0	.	0	.	.	0	0	.	0	0	0
CO92	2551201	A	C	YPO_RS12340	ROK family transcriptional regulator	+	749	GAC	GCC	D	A	250	NS	0	.	0	.	0	.	0	0	0	.	.	.	.	0	0	.	0	0	0	1	1	1	1	1	1	1	1	0	.	.	0	0	0	0	0	.
CO92	2552616	G	A	intergenic	.	+	.	.	.	.	.	.	.	0	0	0	0	0	0	0	0	0	0	0	0	.	0	0	.	.	.	.	.	.	.	.	.	.	.	.	0	.	.	0	0	0	0	0	0
CO92	2578013	A	G	intergenic	.	+	.	-	-	-	-	-	-	1	1	.	.	.	.	.	.	.	.	.	.	.	.	0	.	.	0	.	.	0	0	0	0	0	0	0	.	.	.	.	0	.	.	.	0
CO92	2582126	T	C	YPO_RS12490	hypothetical protein	-	501	GTT	GTC	V	V	167	Syn	.	.	0	0	0	0	0	0	0	0	0	0	0	0	0	0	0	0	0	.	0	0	0	0	0	0	0	0	0	.	0	0	0	0	0	.
CO92	2596736	A	G	YPO_RS12550|rstB	two-component system sensor histidine kinase RstB	+	512	GAC	GGC	D	G	171	NS	.	.	0	0	0	0	0	0	0	0	0	0	0	0	0	0	0	0	0	.	0	0	1	1	1	1	1	0	.	.	0	.	0	0	0	0
CO92	2610671	C	T	YPO_RS12605|hrpA	ATP-dependent RNA helicase HrpA	-	1932	AAC	AAT	N	N	644	Syn	.	0	0	0	0	0	0	0	0	0	0	0	0	0	0	0	0	0	0	0	2	.	2	2	2	.	2	0	.	.	0	0	0	0	0	0
CO92	2614928	C	T	YPO_RS12620	mannitol dehydrogenase family protein	+	12	GAC	GAT	D	D	4	Syn	0	0	0	0	0	0	0	0	0	0	0	0	0	0	0	0	0	0	0	1	0	0	0	0	0	0	0	0	0	0	0	0	0	.	0	.
CO92	2616431	A	G	intergenic	.	+	.	.	.	.	.	.	.	0	0	.	0	.	1	1	.	0	0	.	0	.	.	0	.	1	1	.	.	.	.	0	1	0	0	0	0	.	.	0	1	.	.	.	0
CO92	2623991	G	A	YPO_RS12665|nifJ	pyruvate:ferredoxin (flavodoxin) oxidoreductase	+	221	GGC	GAC	G	D	74	NS	.	.	0	0	0	0	0	0	0	0	0	0	0	0	0	1	1	1	.	.	1	.	1	1	1	1	1	0	.	0	0	0	0	0	0	0
CO92	2671194	G	A	intergenic	.	+	10 bp from YPO_RS12880	.	.	.	.	.	.	0	0	0	0	0	0	0	0	0	0	0	0	0	0	0	.	1	1	.	.	1	.	.	1	1	1	1	.	0	.	0	0	.	0	0	.
CO92	2681179	G	A	YPO_RS12930|purR	HTH-type transcriptional repressor PurR	+	145	GCT	ACT	A	T	49	NS	0	.	0	0	0	0	0	0	0	0	0	0	.	0	0	0	0	0	0	0	0	0	0	0	0	0	0	0	.	0	0	0	1	0	0	0
CO92	2695847	A	T	intergenic	.	+	.	.	.	.	.	.	.	0	0	0	0	0	0	0	0	0	0	0	0	.	0	0	0	0	0	0	0	0	1	0	0	0	0	0	0	.	0	0	0	0	0	0	0
CO92	2727385	T	C	YPO_RS13140	DUF2502 domain-containing protein	-	58	TCT	CCT	S	P	20	NS	.	.	0	0	0	0	0	0	0	0	0	0	0	0	0	0	0	0	0	0	1	1	1	1	1	1	1	0	0	0	0	0	0	0	0	.
CO92	2765218	A	C	YPO_RS13340|cas3f	type I-F CRISPR-associated helicase Cas3	-	2740	ACC	CCC	T	P	914	NS	0	0	0	0	0	0	0	0	0	0	0	0	.	0	0	0	0	0	0	.	1	1	0	0	0	0	0	0	.	0	0	0	0	0	0	0
CO92	2846449	A	C	intergenic	.	+	.	.	.	.	.	.	.	0	0	0	1	0	0	0	0	0	0	0	0	0	0	0	0	0	0	0	.	0	0	0	0	0	0	0	0	.	.	0	0	0	0	0	0
CO92	2863092	C	T	YPO_RS13730|nuoG	NADH-quinone oxidoreductase subunit NuoG	-	2001	AGC	AGT	S	S	667	Syn	.	.	0	1	0	0	0	0	0	0	0	0	0	0	0	0	0	0	0	.	0	0	0	0	0	0	0	0	0	0	0	0	0	0	0	.
CO92	2877295	C	T	YPO_RS13780	sugar phosphatase	-	596	TCA	TTA	S	L	199	NS	.	.	1	1	1	1	1	1	1	1	1	1	1	1	1	1	1	1	1	.	1	1	1	1	1	1	1	1	.	.	0	0	0	0	0	0
CO92	2894703	A	G	YPO_RS13835	DUF1440 domain-containing protein	-	220	ACT	GCT	T	A	74	NS	.	.	.	1	1	1	1	1	1	1	1	1	1	1	1	1	1	1	1	1	1	1	1	1	1	1	1	1	.	.	1	1	1	.	.	1
CO92	2896636	A	G	intergenic	.	+	.	-	-	-	-	-	-	1	1	.	1	1	1	1	.	1	.	.	1	.	1	1	.	1	1	1	.	1	.	1	1	1	1	.	1	.	.	1	1	1	1	1	.
CO92	2909114	A	G	YPO_RS13885|iolE	myo-inosose-2 dehydratase	+	570	CTA	CTG	L	L	190	Syn	0	.	0	0	0	0	0	0	0	0	0	0	0	0	0	0	0	0	0	.	0	0	0	0	0	0	0	0	0	0	0	.	0	0	0	0
CO92	2911615	A	T	YPO_RS13900	ABC transporter ATP-binding protein/permease	+	756	GTA	GTT	V	V	252	Syn	1	1	1	1	1	1	1	1	1	1	1	1	1	0	0	0	0	0	0	0	0	0	0	0	0	0	0	0	0	0	0	0	0	0	0	0
CO92	2916189	A	G	intergenic	.	+	.	.	.	.	.	.	.	0	0	0	0	0	0	0	0	0	0	.	0	0	0	0	1	1	1	1	.	1	1	1	1	1	1	1	.	.	.	.	0	0	0	.	.
CO92	2916199	G	A	intergenic	.	+	.	.	.	.	.	.	.	0	0	.	0	0	0	0	0	.	1	.	0	1	0	0	.	.	0	.	.	0	.	0	0	0	0	0	.	.	.	.	0	.	0	.	.
CO92	2916209	G	A	intergenic	.	+	.	.	.	.	.	.	.	0	0	0	0	0	0	0	0	.	0	.	.	0	0	0	0	1	0	0	0	0	0	0	0	0	0	.	0	.	.	.	0	0	0	0	0
CO92	2918297	T	G	intergenic	.	+	.	-	-	-	-	-	-	0	0	0	0	0	0	0	0	0	0	0	0	0	0	0	1	1	1	1	.	1	1	1	1	1	1	1	0	.	0	0	0	0	0	0	0
CO92	2930644	G	A	YPO_RS14005|lptE	LPS assembly lipoprotein LptE	-	255	GAG	GAA	E	E	85	Syn	.	.	0	0	0	0	0	0	0	0	0	0	.	0	0	0	0	0	0	.	0	0	0	0	0	0	0	1	1	0	0	0	0	0	0	0
CO92	2946378	A	G	tRNA	.	.	.	.	.	.	.	.	.	.	.	0	0	0	0	0	0	0	0	.	0	.	0	0	0	0	0	0	0	1	0	0	0	0	0	0	0	.	0	0	0	0	0	0	0
CO92	2964936	A	G	intergenic	.	+	11 bp from YPO_RS14150|fldA	.	.	.	.	.	.	.	.	0	0	0	0	0	0	.	.	.	.	.	0	0	1	1	1	1	.	1	1	1	1	1	1	1	0	.	.	0	0	.	.	0	.
CO92	2973013	G	A	YPO_RS14205|proW	glycine betaine/L-proline ABC transporter permease ProW	-	992	GGC	GAC	G	D	331	NS	.	.	0	0	0	0	0	0	0	0	0	0	0	0	0	0	0	0	0	.	1	1	1	1	1	1	1	0	.	.	.	.	0	0	0	0
CO92	2984723	C	A	intergenic	.	+	.	.	.	.	.	.	.	.	.	.	.	.	.	.	.	.	.	.	.	.	.	0	.	.	.	.	.	1	.	.	.	1	1	.	.	.	.	.	0	.	.	0	.
CO92	2984730	C	A	intergenic	.	+	.	.	.	.	.	.	.	.	.	.	.	.	.	.	.	.	.	.	.	.	.	1	.	.	.	.	.	.	.	.	.	.	.	.	.	.	.	.	0	.	.	.	.
CO92	2984779	C	A	intergenic	.	+	.	.	.	.	.	.	.	0	0	0	.	.	.	0	.	.	.	.	.	.	.	0	.	.	0	.	.	1	1	1	.	1	1	.	.	.	.	.	0	.	0	0	.
CO92	2992718	C	A	YPO_RS14300	urease subunit alpha	+	424	CTC	ATC	L	I	142	NS	.	.	0	0	0	0	0	0	0	0	0	0	0	0	0	0	0	0	0	.	0	0	0	0	0	0	0	1	.	0	0	0	0	0	0	0
CO92	3030042	G	T	YPO_RS14495	DUF979 domain-containing protein	+	297	ACG	ACT	T	T	99	Syn	1	1	1	1	1	1	1	1	1	1	1	1	1	1	1	1	1	1	1	1	1	1	1	1	1	1	1	1	1	.	1	0	0	0	0	0
CO92	3035749	C	A	YPO_RS14525|srmB	ATP-dependent RNA helicase SrmB	-	518	ACC	AAC	T	N	173	NS	0	.	0	0	0	0	0	0	0	0	0	0	0	0	0	0	0	0	0	.	0	0	0	0	0	0	0	0	.	0	0	0	2	0	0	0
CO92	3036846	A	G	YPO_RS14530	tRNA1(Val) (adenine(37)-N6)-methyltransferase	+	329	CAG	CGG	Q	R	110	NS	0	0	2	0	0	0	0	0	0	.	0	0	.	0	0	0	0	0	0	.	0	0	0	0	0	0	.	0	.	.	0	0	0	.	0	0
CO92	3058476	A	C	YPO_RS14610	type VI secretion system tip protein VgrG	+	2640	ACA	ACC	T	T	880	Syn	.	.	.	.	.	.	.	.	.	.	.	.	.	.	1	.	.	.	.	.	.	.	1	.	.	.	.	.	.	.	.	.	0	0	0	.
CO92	3058488	A	G	YPO_RS14610	type VI secretion system tip protein VgrG	+	2652	CCA	CCG	P	P	884	Syn	.	.	.	.	.	.	1	1	1	1	.	1	.	.	1	1	1	1	.	.	1	.	1	1	1	1	1	.	.	.	.	.	0	0	0	.
CO92	3058494	A	C	YPO_RS14610	type VI secretion system tip protein VgrG	+	2658	ACA	ACC	T	T	886	Syn	.	.	.	.	1	1	1	1	1	1	1	1	.	.	1	1	1	1	1	.	1	.	1	1	1	1	1	.	.	.	0	.	0	0	0	0
CO92	3058524	G	A	YPO_RS14610	type VI secretion system tip protein VgrG	+	2688	CCG	CCA	P	P	896	Syn	.	.	0	0	0	0	0	0	0	0	0	0	0	0	0	0	0	0	0	.	0	0	0	0	0	0	0	.	1	0	0	.	0	0	0	0
CO92	3058666	G	A	intergenic	.	+	2 bp from YPO_RS14615	.	.	.	.	.	.	1	1	1	1	1	1	1	1	1	1	.	1	.	1	1	.	1	1	1	.	1	.	1	1	1	1	1	1	.	1	1	0	0	0	0	0
CO92	3081598	A	G	intergenic	.	+	.	.	.	.	.	.	.	.	.	.	.	.	.	.	.	.	.	.	.	.	.	0	.	.	.	.	.	.	.	1	.	.	.	.	.	.	.	.	.	.	.	.	.
CO92	3081638	A	G	intergenic	.	+	.	.	.	.	.	.	.	.	.	.	.	.	.	.	.	.	.	.	.	.	.	1	.	.	.	.	.	.	.	.	.	.	.	.	.	.	.	.	1	.	.	1	.
CO92	3081646	A	G	intergenic	.	+	.	.	.	.	.	.	.	1	.	.	.	.	.	.	.	.	.	.	.	.	.	1	.	.	.	.	.	.	.	.	.	.	.	.	.	.	.	.	0	.	.	0	.
CO92	3081654	A	G	intergenic	.	+	.	.	.	.	.	.	.	0	0	0	.	.	.	.	.	.	.	.	.	.	.	0	.	.	.	.	.	1	.	1	1	.	.	.	.	.	.	.	0	.	.	0	.
CO92	3081662	A	G	intergenic	.	+	.	.	.	.	.	.	.	0	0	0	.	.	.	0	.	.	.	.	0	.	0	0	.	.	1	.	.	1	.	1	1	1	1	1	.	.	.	.	0	.	0	0	.
CO92	3098104	C	A	YPO_RS14810|pdxB	4-phosphoerythronate dehydrogenase PdxB	+	961	CGC	AGC	R	S	321	NS	0	0	0	0	0	0	0	0	0	0	0	0	0	0	0	0	0	0	0	.	1	1	1	1	1	.	1	0	.	.	0	0	0	0	.	.
CO92	3105712	T	C	intergenic	.	+	2 bp from YPO_RS14850|cvpA	.	.	.	.	.	.	0	0	0	0	0	0	0	0	0	0	0	0	0	0	0	0	0	0	0	0	0	0	0	0	0	0	0	1	.	.	0	0	0	0	.	.
CO92	3126998	C	T	intergenic	.	+	.	.	.	.	.	.	.	0	0	0	0	0	0	0	0	0	0	0	0	0	0	0	0	0	0	0	0	0	1	0	0	0	0	0	0	.	0	.	0	0	0	0	.
CO92	3165712	C	T	YPO_RS15150|ppk1	polyphosphate kinase 1	+	1714	CCG	TCG	P	S	572	NS	.	.	1	.	.	1	1	1	.	.	.	.	.	1	1	.	1	1	.	.	1	.	.	1	1	1	.	.	.	.	.	.	1	0	0	0
CO92	3206734	T	A	intergenic	.	+	53 bp from YPO_RS15320|guaB	.	.	.	.	.	.	0	0	0	0	0	0	0	0	0	0	0	0	.	0	0	0	0	0	0	0	0	0	0	0	0	0	0	0	.	.	0	0	1	0	0	.
CO92	3229407	T	C	YPO_RS15395	autotransporter outer membrane beta-barrel domain-containing protein	+	1121	GTT	GCT	V	A	374	NS	0	.	0	0	0	0	0	0	0	0	0	0	0	0	0	1	1	1	1	.	1	1	1	1	1	1	1	0	0	0	0	0	0	0	.	0
CO92	3254908	C	T	YPO_RS15525	NAD+ synthase	-	657	GTC	GTT	V	V	219	Syn	.	.	1	1	1	1	1	1	1	1	1	1	1	1	1	1	1	1	1	.	1	.	1	1	1	1	1	1	.	.	1	0	0	0	0	0
CO92	3269577	C	A	YPO_RS15580|tadA	tRNA adenosine(34) deaminase TadA	-	111	AGC	AGA	S	R	37	NS	1	.	1	1	1	1	1	1	1	1	1	1	.	1	1	1	1	1	1	.	1	1	1	1	1	.	1	1	1	.	1	0	0	0	0	.
CO92	3330864	A	C	intergenic	.	+	.	-	-	-	-	-	-	.	1	.	.	.	.	.	.	.	.	.	.	.	.	0	.	.	1	.	.	0	.	1	1	0	1	.	.	.	.	1	.	.	.	1	.
CO92	3335882	A	G	tRNA	.	.	.	.	.	.	.	.	.	0	.	0	.	.	0	0	.	.	.	0	.	.	0	0	.	1	0	.	2	0	0	0	0	0	0	0	0	.	.	0	0	.	0	0	.
CO92	3335896	T	G	tRNA	.	.	.	.	.	.	.	.	.	0	.	0	.	0	0	0	.	0	.	0	.	.	0	0	.	1	0	.	0	0	0	0	0	0	0	0	0	.	.	0	0	.	0	0	.
CO92	3335899	A	G	tRNA	.	.	.	.	.	.	.	.	.	0	.	0	0	0	0	0	.	0	.	1	.	.	0	0	0	0	0	.	0	0	0	0	0	0	0	0	0	.	.	1	0	.	0	0	.
CO92	3336035	A	G	tRNA	.	.	.	.	.	.	.	.	.	1	1	0	1	1	.	.	.	.	.	1	.	1	0	0	.	1	0	1	.	0	0	0	0	0	0	0	0	.	.	1	0	.	.	0	1
CO92	3336049	T	C	tRNA	.	.	.	.	.	.	.	.	.	.	.	0	1	.	.	.	.	.	.	1	.	.	0	0	.	.	0	1	.	0	0	0	0	0	0	0	0	.	.	.	0	.	0	0	.
CO92	3377812	G	A	YPO_RS16100	N-acetylneuraminate lyase	+	646	GCT	ACT	A	T	216	NS	.	.	0	0	0	0	0	0	0	0	0	0	0	0	0	0	0	0	0	.	0	0	0	0	0	0	0	2	.	.	0	0	0	0	0	.
CO92	3407572	T	A	YPO_RS16225	iron ABC transporter permease	-	647	CTG	CAG	L	Q	216	NS	0	0	0	0	0	0	0	0	0	0	0	0	0	0	0	1	1	1	1	.	1	0	1	1	1	1	1	0	0	0	0	0	0	0	0	.
CO92	3446059	G	T	YPO_RS16410|ybaK	Cys-tRNA(Pro)/Cys-tRNA(Cys) deacylase YbaK	+	91	GAT	TAT	D	Y	31	NS	0	0	0	0	0	0	0	0	0	0	0	0	0	0	0	0	0	0	0	2	0	0	0	0	0	0	0	0	0	0	0	0	0	0	0	0
CO92	3448508	G	A	intergenic	.	+	.	.	.	.	.	.	.	.	.	1	1	1	1	1	1	1	.	1	1	0	0	0	0	0	0	0	0	0	0	0	0	0	0	0	0	0	0	0	0	0	0	0	0
CO92	3529395	T	C	YPO_RS16765|cyoB	cytochrome o ubiquinol oxidase subunit I	+	798	AAT	AAC	N	N	266	Syn	.	.	.	0	0	0	0	0	.	.	0	0	1	0	0	0	0	0	0	.	0	0	0	0	0	0	0	0	.	.	0	0	0	0	0	0
CO92	3540139	G	A	YPO_RS16820|dxs	1-deoxy-D-xylulose-5-phosphate synthase	+	351	GTG	GTA	V	V	117	Syn	.	.	1	.	1	1	1	1	1	1	1	1	1	1	1	1	1	1	1	1	1	1	1	1	1	1	1	1	.	.	1	.	1	0	0	.
CO92	3568853	T	G	YPO_RS16955|phoB	phosphate response regulator transcription factor PhoB	-	409	TTG	GTG	L	V	137	NS	0	0	0	0	0	0	0	0	0	0	0	0	0	0	0	0	0	0	0	0	0	0	0	0	0	0	0	0	0	0	1	0	0	0	0	.
CO92	3610371	C	T	YPO_RS17130	acyl-CoA dehydrogenase	+	875	GCC	GTC	A	V	292	NS	.	.	0	0	0	0	0	0	0	0	0	0	0	0	0	1	1	1	1	.	1	1	1	1	1	1	1	0	.	.	0	.	0	0	0	0
CO92	3613964	G	T	YPO_RS17140	glycosyl transferase	-	754	GAT	TAT	D	Y	252	NS	0	0	0	0	0	0	0	0	0	0	.	0	.	0	0	1	1	1	1	.	1	1	1	1	1	1	1	0	.	.	0	0	0	0	0	.
CO92	3620114	C	T	YPO_RS17145	filamentous hemagglutinin N-terminal domain-containing protein	-	491	GCG	GTG	A	V	164	NS	0	0	0	0	0	0	0	0	0	0	0	0	.	0	0	1	1	1	1	.	1	1	1	1	1	1	1	0	.	.	0	0	0	0	0	0
CO92	3620500	C	T	YPO_RS17145	filamentous hemagglutinin N-terminal domain-containing protein	-	105	GGC	GGT	G	G	35	Syn	.	.	0	0	0	0	0	0	0	0	0	0	0	0	0	1	1	1	1	.	1	1	1	1	1	1	1	0	0	0	.	.	0	0	.	0
CO92	3632070	T	G	YPO_RS17205	MurR/RpiR family transcriptional regulator	-	89	TTT	TGT	F	C	30	NS	0	0	0	0	0	0	0	0	0	0	0	0	0	0	0	0	0	0	0	.	0	0	0	0	0	0	0	0	1	0	0	0	0	0	0	0
CO92	3643387	G	T	YPO_RS17265	DTW domain-containing protein	+	167	TGC	TTC	C	F	56	NS	.	.	0	0	0	0	0	0	0	0	0	0	0	0	0	0	0	0	0	.	.	0	0	0	0	0	0	0	0	.	.	.	0	0	0	0
CO92	3644733	G	A	YPO_RS17270	bifunctional acetate--CoA ligase family protein/GNAT family N-acetyltransferase	+	721	GCT	ACT	A	T	241	NS	.	.	0	0	0	0	0	0	0	0	0	0	0	0	0	0	0	0	0	.	0	0	0	0	0	0	0	0	0	.	0	0	1	0	0	0
CO92	3698192	C	A	YPO_RS17540	sugar ABC transporter ATP-binding protein	-	1358	TCT	TAT	S	Y	453	NS	.	0	0	0	0	0	0	0	0	0	0	0	0	0	0	0	0	0	0	.	0	0	0	0	0	0	0	0	0	.	0	0	2	0	0	0
CO92	3701727	G	T	intergenic	.	+	9 bp from YPO_RS17555|katG	.	.	.	.	.	.	.	.	0	0	.	.	.	.	.	.	.	.	.	0	0	.	.	0	.	.	1	1	0	0	0	0	0	0	.	.	0	0	.	.	0	.
CO92	3706785	G	A	YPO_RS17575	dimethyl sulfoxide reductase anchor subunit	-	276	TCG	TCA	S	S	92	Syn	0	0	0	0	0	0	0	0	0	0	0	0	0	0	0	0	0	0	0	0	0	1	0	0	0	0	0	0	0	.	0	0	0	0	0	0
CO92	3734265	T	C	intergenic	.	+	.	.	.	.	.	.	.	.	.	.	.	.	.	.	.	.	.	.	.	.	.	1	.	.	.	.	.	.	.	.	.	.	.	.	0	.	.	0	0	0	0	0	.
CO92	3742056	T	G	YPO_RS17725|mutS	DNA mismatch repair protein MutS	+	715	TGC	GGC	C	G	239	NS	.	.	0	0	0	0	0	0	0	0	0	0	0	0	0	0	0	0	0	.	0	1	0	0	0	0	0	0	0	0	0	.	0	0	0	0
CO92	3764396	C	A	intergenic	.	+	.	.	.	.	.	.	.	.	.	1	.	.	.	1	.	.	.	.	.	.	1	1	.	.	1	.	1	1	.	1	1	1	1	.	.	.	.	.	0	0	.	.	.
CO92	3782640	G	A	YPO_RS17915|hemL	glutamate-1-semialdehyde 2,1-aminomutase	+	92	GGC	GAC	G	D	31	NS	.	.	0	0	0	0	0	0	0	0	0	0	0	0	0	1	1	1	1	.	1	1	1	1	1	1	1	0	.	.	0	0	0	0	0	0
CO92	3806677	G	A	YPO_RS18010|hpt	hypoxanthine phosphoribosyltransferase	-	5	AGG	AAG	R	K	2	NS	.	.	1	.	1	1	1	.	1	.	.	.	.	.	1	.	1	1	1	.	1	1	1	1	1	1	1	1	.	.	.	.	.	1	.	.
CO92	3824821	G	A	YPO_RS18075	amino acid permease	+	35	CGG	CAG	R	Q	12	NS	0	0	0	0	0	0	0	0	0	0	0	0	0	0	0	0	0	0	0	.	1	.	1	1	1	.	.	0	.	.	0	0	0	0	0	0
CO92	3872698	G	A	YPO_RS18295	hypothetical protein	-	213	GGG	GGA	G	G	71	Syn	.	.	1	1	1	1	1	1	1	1	1	1	.	1	1	1	1	1	1	.	1	.	1	1	.	1	1	1	.	1	1	.	0	0	0	0
CO92	3888808	G	A	YPO_RS18370	multidrug efflux RND transporter permease subunit	-	2562	GCG	GCA	A	A	854	Syn	.	.	0	0	0	0	0	0	0	0	0	0	0	0	0	0	0	0	0	.	0	0	1	0	0	0	0	0	0	0	0	.	0	0	0	0
CO92	3920393	C	T	YPO_RS18515|cgtA	Obg family GTPase CgtA	-	156	AAC	AAT	N	N	52	Syn	.	.	1	1	1	1	1	1	1	1	1	1	.	0	0	0	0	0	0	.	0	0	0	0	0	0	0	0	0	0	0	0	0	0	0	0
CO92	3944305	C	A	YPO_RS18625|ytfE	iron-sulfur cluster repair protein YtfE	+	243	ATC	ATA	I	I	81	Syn	0	0	0	0	0	0	0	0	0	0	0	0	0	0	0	1	1	1	1	.	1	.	1	1	1	1	1	0	.	.	0	0	0	0	0	.
CO92	3955858	C	T	ncRNA	.	.	.	.	.	.	.	.	.	.	.	0	0	0	0	0	0	0	0	0	0	0	0	0	0	0	0	0	.	1	0	0	0	0	0	0	0	0	.	0	.	0	0	0	.
CO92	3956989	C	T	YPO_RS18705|rsmI	16S rRNA (cytidine(1402)-2'-O)-methyltransferase	-	56	ACC	ATC	T	I	19	NS	.	.	0	0	0	0	0	1	0	0	0	0	.	0	0	0	0	0	0	.	0	0	0	0	0	0	0	0	.	.	0	0	0	.	0	0
CO92	3973901	G	A	YPO_RS18760	hypothetical protein	+	433	GAC	AAC	D	N	145	NS	0	0	0	0	0	0	0	0	0	0	0	0	0	0	0	1	1	1	1	.	1	1	1	1	1	1	1	0	0	.	0	0	0	0	0	.
CO92	3988141	C	T	YPO_RS18850	calcium/sodium antiporter	+	445	CTG	TTG	L	L	149	Syn	.	0	0	0	0	0	0	0	0	0	0	0	0	0	0	0	0	0	0	.	1	1	1	1	1	1	1	0	.	0	0	0	0	0	0	0
CO92	3989422	C	A	YPO_RS18855|kdsD	arabinose-5-phosphate isomerase KdsD	+	641	ACG	AAG	T	K	214	NS	.	.	0	0	0	0	0	0	0	.	0	0	0	1	0	0	0	0	0	.	0	0	0	0	0	0	0	0	.	0	0	.	0	0	0	.
CO92	4032953	C	T	YPO_RS19055	hypothetical protein	+	3905	GCG	GTG	A	V	1302	NS	.	.	1	1	1	1	1	1	1	1	1	1	1	1	1	1	1	1	1	1	1	1	1	1	1	1	1	0	0	0	0	0	0	0	0	.
CO92	4130262	G	A	YPO_RS19475|treC	alpha,alpha-phosphotrehalase	-	865	GGT	AGT	G	S	289	NS	1	1	0	0	0	0	0	0	0	0	0	0	.	0	0	0	0	0	0	0	0	0	0	0	0	0	0	0	0	.	0	0	0	0	0	.
CO92	4132545	G	T	YPO_RS19480|treB	PTS trehalose transporter subunit IIBC	-	92	CGA	CTA	R	L	31	NS	.	2	2	0	0	0	0	0	0	0	0	0	0	0	0	0	0	0	0	0	0	0	0	0	0	0	0	0	.	.	0	0	0	0	0	.
CO92	4134121	A	T	intergenic	.	+	.	.	.	.	.	.	.	.	0	0	0	0	0	0	0	0	0	0	0	.	0	0	1	1	1	1	.	1	1	1	1	1	1	1	0	0	0	0	0	0	0	0	0
CO92	4150574	C	A	YPO_RS19565|malF	maltose ABC transporter permease MalF	+	1353	AAC	AAA	N	K	451	NS	1	1	1	1	1	1	1	1	1	1	1	1	1	1	1	1	1	1	1	.	1	1	1	1	1	1	1	1	1	.	0	0	0	0	0	.
CO92	4175097	G	A	rRNA	.	.	.	.	.	.	.	.	.	.	.	0	0	0	0	0	0	0	0	0	0	0	0	0	.	.	1	.	.	.	.	.	.	.	.	.	.	.	.	0	.	0	0	0	0
CO92	4190286	C	A	intergenic	.	+	.	.	.	.	.	.	.	.	.	0	0	0	0	0	0	0	0	.	0	.	0	0	1	1	1	1	.	1	1	1	1	1	1	1	0	.	.	0	.	0	0	.	0
CO92	4200639	G	T	YPO_RS19755|rpoC	DNA-directed RNA polymerase subunit beta'	-	846	CTG	CTT	L	L	282	Syn	.	0	0	0	0	0	0	0	0	0	0	0	0	0	0	1	1	1	1	.	1	1	1	1	1	1	1	0	0	0	0	0	0	0	0	0
CO92	4208536	A	G	intergenic	.	+	.	.	.	.	.	.	.	.	.	0	0	0	0	0	0	.	.	.	0	.	0	1	.	.	1	1	1	1	1	1	1	1	1	1	0	0	0	0	0	0	0	0	.
CO92	4209987	T	G	YPO_RS19795|tuf	elongation factor Tu	-	987	CCT	CCG	P	P	329	Syn	.	.	0	0	0	0	0	0	0	0	0	0	0	0	0	0	0	0	0	.	0	0	0	0	0	0	0	0	.	0	0	0	0	0	0	.
CO92	4211176	T	C	tRNA	.	.	.	.	.	.	.	.	.	0	0	0	0	.	0	0	0	0	0	1	0	1	0	0	0	0	0	0	0	1	0	0	0	0	0	0	0	.	0	0	0	.	0	0	0
CO92	4211190	A	G	tRNA	.	.	.	.	.	.	.	.	.	0	0	0	0	0	0	0	0	0	0	1	0	0	0	0	0	0	0	0	.	1	0	0	0	0	0	0	0	0	.	0	0	0	0	0	0
CO92	4242260	C	A	YPO_RS19975|ubiB	ubiquinone biosynthesis regulatory protein kinase UbiB	-	542	CCT	CAT	P	H	181	NS	1	1	1	1	1	1	1	1	1	1	1	1	.	1	1	1	1	1	1	1	1	1	1	1	1	1	1	1	1	.	0	0	0	0	0	0
CO92	4268351	C	A	intergenic	.	+	83 bp from YPO_RS20090	.	.	.	.	.	.	.	.	.	.	.	.	.	.	.	.	.	.	.	0	1	.	.	.	.	.	0	0	0	0	0	0	0	.	.	.	.	.	.	.	.	.
CO92	4268379	C	A	intergenic	.	+	55 bp from YPO_RS20090	.	.	.	.	.	.	0	.	0	.	.	.	.	.	.	.	.	.	.	0	1	.	.	0	.	.	0	0	0	0	0	0	0	.	.	.	.	1	.	.	0	.
CO92	4268386	C	A	intergenic	.	+	48 bp from YPO_RS20090	.	.	.	.	.	.	0	0	0	.	.	.	.	.	.	.	.	.	.	0	1	.	.	0	.	.	0	0	0	0	0	0	0	.	.	.	.	0	.	.	0	.
CO92	4271997	C	T	YPO_RS20110	high-affinity branched-chain amino acid ABC transporter permease LivM	-	1144	CTC	TTC	L	F	382	NS	0	0	0	0	1	1	1	1	1	.	1	1	0	0	0	0	0	0	0	.	0	0	0	0	0	0	0	0	.	0	0	0	0	0	0	0
CO92	4282033	G	T	YPO_RS20155|rsmD	16S rRNA (guanine(966)-N(2))-methyltransferase	+	251	CGT	CTT	R	L	84	NS	0	0	0	0	0	0	0	0	0	0	0	0	0	0	0	0	0	0	0	.	0	0	0	0	0	0	0	0	0	.	0	0	2	0	0	0
CO92	4325688	A	T	tRNA	.	.	.	.	.	.	.	.	.	.	0	0	0	0	0	0	0	0	.	0	0	0	.	0	0	.	0	.	1	0	0	0	0	0	0	0	0	.	0	0	0	0	0	0	0
CO92	4343973	G	A	YPO_RS20455|rhlB	ATP-dependent RNA helicase RhlB	+	27	CAG	CAA	Q	Q	9	Syn	0	0	0	0	1	0	0	0	0	1	0	0	0	0	0	0	0	0	0	0	0	0	0	0	0	0	0	0	0	0	0	0	0	0	0	.
CO92	4359384	G	A	YPO_RS20515	bacteriocin immunity protein	-	207	GAG	GAA	E	E	69	Syn	.	.	1	.	.	.	.	.	.	.	.	.	.	.	1	.	.	.	1	.	1	.	1	1	1	1	.	.	.	.	.	0	.	.	0	.
CO92	4363505	G	A	YPO_RS20540|ilvC	ketol-acid reductoisomerase	-	352	GTT	ATT	V	I	118	NS	.	.	0	0	0	0	0	0	0	0	0	0	0	0	0	.	1	1	1	.	1	.	1	1	1	1	1	0	0	.	0	.	0	0	0	0
CO92	4372027	C	G	intergenic	.	+	.	.	.	.	.	.	.	0	0	0	0	0	0	0	0	0	0	0	0	0	0	0	0	0	0	0	0	2	.	2	2	2	2	2	0	.	.	0	0	0	0	0	0
CO92	4372031	C	T	intergenic	.	+	.	.	.	.	.	.	.	0	0	0	0	0	0	0	0	0	0	0	0	.	0	0	0	0	0	0	0	1	.	1	1	1	1	1	0	.	.	0	0	0	0	0	0
CO92	4372045	G	C	intergenic	.	+	.	.	.	.	.	.	.	0	0	0	0	0	0	0	0	0	0	0	0	.	0	0	0	0	0	0	0	1	.	.	.	.	.	.	0	.	.	0	0	0	0	0	0
CO92	4396236	G	T	YPO_RS20705|sthA	Si-specific NAD(P)(+) transhydrogenase	+	346	GAT	TAT	D	Y	116	NS	.	.	0	0	0	0	0	0	0	0	0	0	.	0	0	1	1	1	1	1	1	1	1	1	1	1	1	0	.	0	0	0	0	0	0	0
CO92	4420231	C	A	YPO_RS20790	DUF3289 family protein	-	108	TTC	TTA	F	L	36	NS	0	0	0	0	0	0	0	0	0	.	.	0	0	0	0	0	0	0	0	0	0	0	0	0	0	0	0	1	1	.	0	0	0	0	0	0
CO92	4456212	C	A	intergenic	.	+	.	.	.	.	.	.	.	0	0	0	0	0	0	0	0	0	0	0	0	0	0	0	1	1	1	1	1	1	1	1	1	1	1	1	0	0	0	0	0	0	0	.	0
CO92	4503392	T	C	intergenic	.	+	26 bp from YPO_RS21090	.	.	.	.	.	.	.	.	1	.	.	.	.	.	.	.	.	.	.	.	1	.	.	1	.	.	1	1	1	1	1	1	.	.	.	.	.	0	.	.	0	.
CO92	4597337	C	A	YPO_RS21505	transcriptional regulator	-	22	CGC	AGC	R	S	8	NS	0	.	0	0	0	0	0	0	0	0	0	0	.	0	0	0	0	0	0	0	0	0	0	0	0	0	0	0	0	.	.	1	0	0	0	.
CO92	4616904	A	G	YPO_RS21580|recF	DNA replication/repair protein RecF	-	160	AGT	GGT	S	G	54	NS	0	0	0	0	0	0	0	0	0	0	0	0	0	0	0	1	1	1	1	.	1	1	1	1	1	1	1	0	.	.	0	0	0	0	0	.
CO92	4631182	C	A	YPO_RS21660	amino acid ABC transporter permease	-	526	CTG	ATG	L	M	176	NS	.	.	1	1	1	1	1	1	1	.	.	1	.	0	0	0	0	0	0	.	0	0	0	0	0	0	0	0	0	0	0	0	0	0	0	.
CO92	4633707	T	C	intergenic	.	+	72 bp from YPO_RS21670	.	.	.	.	.	.	1	1	1	1	.	.	.	.	.	.	.	.	.	.	1	.	.	1	.	1	1	1	1	1	1	1	.	0	.	.	.	0	.	.	0	.
CO92	4642828	G	A	intergenic	.	+	.	.	.	.	.	.	.	.	.	0	0	.	.	.	.	.	.	.	.	.	.	0	.	.	.	.	.	1	.	.	1	.	.	.	0	.	.	0	0	.	.	0	.
CO92	4646438	C	T	YPO_RS21725|atpA	F0F1 ATP synthase subunit alpha	-	1227	TTC	TTT	F	F	409	Syn	.	0	0	0	0	0	0	0	0	0	0	0	0	0	0	0	0	0	0	0	0	0	0	0	0	0	0	1	.	0	0	0	0	0	0	0
Locus	Position	REF	SNP	Location	Product	Orientation	NucPosition	REF-codon	NEW-codon	REF-AA	NEW-AA	ProPostion	Type	SPN7_SanProcoloaNaturno_370	SPN19_SanProcoloaNaturno_370	LAR11t_Lariey_377	BRA001.A_Brandeburg_373	STN021.A_Stans_446	STN020.A_Stans_446	STN014.A_Stans_446	STN002.A_Stans_446	STN019.A_Stans_446	STN013.A_Stans_446	STN008.A_Stans_446	STN007.A_Stans_446	LBG002.A_Landsberg_463	ELW098_Ellwangen_450	Gdansk8_Gdansk_559	BED024.A_London_409	BED028.A_London_409	BED030.A_London_409	BED034.A_London_409	PEB10_Pestbacken_296	CHE1_Maist_286	Rostov2033_RostovOnDon_239	OBS116_Marseille_285	OBS137_Marseille_285	OBS110_Marseille_285	OBS107_Marseille_285	OBS124_Marseille_285	NMS002.A_Cambridge_528	G488_StGertrude_377	G701_StGertrude_377	STA001.A_Stanberg_528	COL001_CollaltoSabino_656	MAN008.B_ManchingPichl_670	I8291_London_658	JK3031_Barcelona_646	I11972_London_658
pCD1	5845	G	T	YPO_RS00100	hypothetical protein	-	191	TGG	TTG	W	L	64	NS	0	0	0	0	0	0	0	0	0	0	0	0	.	0	0	0	0	0	0	2	2	.	.	.	.	.	.	0	0	0	0	0	0	0	0	0
pCD1	5856	A	G	YPO_RS00100	hypothetical protein	-	180	CAA	CAG	Q	Q	60	Syn	0	0	0	0	0	0	0	0	0	0	0	0	.	0	0	1	1	1	1	.	1	.	.	.	.	.	.	0	0	0	0	0	0	0	0	.
pCD1	5870	G	A	YPO_RS00100	hypothetical protein	-	166	GCA	ACA	A	T	56	NS	0	.	0	0	0	0	0	0	0	0	0	0	.	0	0	.	1	1	.	.	1	.	.	.	.	.	.	0	0	.	0	0	0	0	0	.
pCD1	66353	T	C	YPO_RS00475	hypothetical protein	+	454	TAT	CAT	Y	H	152	NS	0	0	0	0	.	.	0	.	.	0	.	0	.	0	0	1	1	1	1	1	1	1	.	.	.	.	.	0	0	.	0	0	.	.	0	.
Locus	Position	REF	SNP	Location	Product	Orientation	NucPosition	REF-codon	NEW-codon	REF-AA	NEW-AA	ProPostion	Type	SPN7_SanProcoloaNaturno_370	SPN19_SanProcoloaNaturno_370	LAR11t_Lariey_377	BRA001.A_Brandeburg_373	STN021.A_Stans_446	STN020.A_Stans_446	STN014.A_Stans_446	STN002.A_Stans_446	STN019.A_Stans_446	STN013.A_Stans_446	STN008.A_Stans_446	STN007.A_Stans_446	LBG002.A_Landsberg_463	ELW098_Ellwangen_450	Gdansk8_Gdansk_559	BED024.A_London_409	BED028.A_London_409	BED030.A_London_409	BED034.A_London_409	PEB10_Pestbacken_296	CHE1_Maist_286	Rostov2033_RostovOnDon_239	OBS116_Marseille_285	OBS137_Marseille_285	OBS110_Marseille_285	OBS107_Marseille_285	OBS124_Marseille_285	NMS002.A_Cambridge_528	G488_StGertrude_377	G701_StGertrude_377	STA001.A_Stanberg_528	COL001_CollaltoSabino_656	MAN008.B_ManchingPichl_670	I8291_London_658	JK3031_Barcelona_646	I11972_London_658
pMT1	13100	C	A	YPO_RS00550	phage minor tail protein L	-	153	TCC	TCA	S	S	51	Syn	.	.	0	0	0	0	0	0	0	0	0	0	0	0	0	1	1	1	1	.	1	.	.	.	.	.	.	0	0	0	0	.	0	0	0	.
pMT1	49823	A	G	YPO_RS00775	DUF2591 domain-containing protein	-	170	AAC	AGC	N	S	57	NS	.	2	2	2	0	0	0	0	0	0	0	0	0	0	0	0	0	0	0	0	0	0	.	.	.	.	.	0	.	.	0	0	0	0	0	0
pMT1	71016	A	G	YPO_RS00910	type II toxin-antitoxin system RelE/ParE family toxin	+	327	TGA	TGG	#	W	109	NS	1	1	0	0	0	0	0	0	0	0	0	0	0	0	0	0	0	0	0	0	0	0	.	.	.	.	.	0	0	.	0	0	0	0	0	0
pMT1	82437	C	T	intergenic	.	+	.	-	-	-	-	-	-	.	.	1	1	.	1	1	1	.	.	.	1	.	0	0	0	0	0	0	0	0	0	.	.	.	.	.	0	0	0	0	0	0	0	0	.
pMT1	91525	C	T	YPO_RS00995	porphyrin biosynthesis protein	+	2235	GAC	GAT	D	D	745	Syn	1	1	1	1	1	1	1	1	1	1	1	1	1	1	1	1	1	1	1	.	1	1	.	.	.	.	.	1	1	1	1	0	0	0	0	0
pMT1	91667	C	T	intergenic	.	+	87 bp from YPO_RS01000|YPO_RS01000	.	.	.	.	.	.	0	0	0	0	0	0	0	0	0	0	0	.	.	0	0	0	0	0	.	.	1	.	.	.	.	.	.	.	.	.	0	0	.	.	0	.
Locus	Position	REF	SNP	Location	Product	Orientation	NucPosition	REF-codon	NEW-codon	REF-AA	NEW-AA	ProPostion	Type	SPN7_SanProcoloaNaturno_370	SPN19_SanProcoloaNaturno_370	LAR11t_Lariey_377	BRA001.A_Brandeburg_373	STN021.A_Stans_446	STN020.A_Stans_446	STN014.A_Stans_446	STN002.A_Stans_446	STN019.A_Stans_446	STN013.A_Stans_446	STN008.A_Stans_446	STN007.A_Stans_446	LBG002.A_Landsberg_463	ELW098_Ellwangen_450	Gdansk8_Gdansk_559	BED024.A_London_409	BED028.A_London_409	BED030.A_London_409	BED034.A_London_409	PEB10_Pestbacken_296	CHE1_Maist_286	Rostov2033_RostovOnDon_239	OBS116_Marseille_285	OBS137_Marseille_285	OBS110_Marseille_285	OBS107_Marseille_285	OBS124_Marseille_285	NMS002.A_Cambridge_528	G488_StGertrude_377	G701_StGertrude_377	STA001.A_Stanberg_528	COL001_CollaltoSabino_656	MAN008.B_ManchingPichl_670	I8291_London_658	JK3031_Barcelona_646	I11972_London_658
pPCP1	5964	A	G	intergenic	.	+	76 bp from YPO_RS00025|pst	.	.	.	.	.	.	0	0	0	0	.	.	0	.	.	.	.	.	.	0	0	.	0	0	.	0	0	0	0	.	0	0	.	0	0	1	0	0	.	.	.	.
pPCP1	5968	T	C	intergenic	.	+	80 bp from YPO_RS00025|pst	.	.	.	.	.	.	0	0	0	0	.	.	0	.	.	.	.	.	.	0	0	.	1	1	.	1	1	1	1	.	1	1	.	0	0	0	0	0	.	.	0	.
Table S6. Sequence differences amongst second plague pandemic genomes.
0: Reference (REF) allele.
1: Single alternate (SNP) allele.
2, 3: Multiple non-reference alleles.
.: Uncovered position.
NS: Non-synonymous polymorphism.
Syn: Synonymous substitution.
ProPosition: Position of the amino-acid (AA) change within the protein primary sequence.
Related to Figure 4.
[truncated: 8 more columns]
